# Supplementary material for: 8-Hy­droxy-2-methyl­quinolinium dibromido(2-methyl­quinolin-8-olato-κ2 N,O)zincate acetonitrile mono­solvate
Source: Acta Crystallogr Sect E Struct Rep Online. 2011 Aug 27;67(Pt 9):m1281. doi: 10.1107/S160053681103234X (PMC3200891; doi:10.1107/S160053681103234X)
Supplement: Supplementary file 1 [file e-67-m1281-sup1.cif]

##############################################################################
#                                                                            #
# This CIF contains the data in a paper accepted for publication in          #
# Acta Crystallographica Section E. It conforms to the requirements of       #
# Notes for Authors for Acta Crystallographica Section E, and has been       #
# peer reviewed under the auspices of the IUCr Commission on Journals.       #
#                                                                            #
# Full details of the Crystallographic Information File format               #
# are given in the paper "The Crystallographic Information File (CIF):       #
# a New Standard Archive File for Crystallography" by S. R. Hall, F. H.      #
# Allen and I. D. Brown [Acta Cryst. (1991), A47, 655-685].                  #
#                                                                            #
# The current version of the core CIF dictionary is obtainable from          #
# ftp://ftp.iucr.org/pub/cif_core.dic.                                       #
#                                                                            #
# Software is freely available for graphical display of the structure(s)     #
# in this CIF. For information consult the CIF software page                 #
# http://www.iucr.org/resources/cif/software.                                #
#                                                                            #
# This file may be used for bona fide research purposes within the           #
# scientific community so long as proper attribution is given to the journal # 
# article from which it was obtained.                                        #
#                                                                            #
##############################################################################
data_global
_audit_creation_method     SHELXL-97
_journal_date_recd_electronic     2011-08-04
_journal_date_accepted     2011-08-09
_journal_name_full     'Acta Crystallographica, Section E'
_journal_year     2011
_journal_volume     67
_journal_issue      9
_journal_page_first     m1281
_journal_page_last     m1281
_journal_paper_category     QM
_journal_coeditor_code     LH5306
_publ_contact_author
;
     Dr. Seik Weng Ng
     Department of Chemistry
     University of Malaya
     50603 Kuala Lumpur
     Malaysia
;
_publ_contact_author_email     seikweng@um.edu.my
_publ_contact_author_fax     '03 7967 4193'
_publ_contact_author_phone     '03 7967 6778'
_publ_section_title
;
8-Hydroxy-2-methylquinolinium
dibromido(2-methylquinolin-8-olato-\k^2^<i>N</i>,<i>O</i>)zincate
acetonitrile monosolvate
;
loop_
    _publ_author_name
    _publ_author_address
    'Najafi, Ezzatollah'
;
Department of Chemistry
General Campus
Shahid Beheshti University
Tehran 1983963113
Iran
;
    'Amini, Mostafa M.'
;
Department of Chemistry
General Campus
Shahid Beheshti University
Tehran 1983963113
Iran
;
    'Ng, Seik Weng'
;
     Department of Chemistry
     University of Malaya
     50603 Kuala Lumpur
     Malaysia
     and
    Chemistry Department
    Faculty of Science
    King Abdulaziz University
    PO Box 80203 Jeddah
    Saudi Arabia
;
data_I
_audit_creation_method     SHELXL-97
_chemical_name_systematic
;
8-Hydroxy-2-methylquinolinium
dibromido(2-methylquinolin-8-olato-\k^2^<i>N</i>,<i>O</i>)zincate
acetonitrile monosolvate
;
_chemical_name_common     ?
_chemical_formula_moiety     'C10 H10 N O +, C10 H8 Br2 N O Zn -, C2 H3 N'
_chemical_formula_sum     'C22 H21 Br2 N3 O2 Zn'
_chemical_formula_iupac     '(C10 H10 N O) [Zn Br2 (C10 H8 N O)], C2 H3 N'
_chemical_formula_weight     584.61
_chemical_melting_point     ?
_symmetry_cell_setting     triclinic
_symmetry_space_group_name_H-M     'P -1'
_symmetry_space_group_name_Hall     '-P 1'
loop_
    _symmetry_equiv_pos_as_xyz
    'x, y, z'
    '-x, -y, -z'
_cell_length_a     7.1870(3)
_cell_length_b     9.7795(5)
_cell_length_c     16.2520(7)
_cell_angle_alpha     86.159(4)
_cell_angle_beta     80.775(4)
_cell_angle_gamma     85.098(4)
_cell_volume     1121.73(9)
_cell_formula_units_Z     2
_cell_measurement_reflns_used     4618
_cell_measurement_theta_min     2.38
_cell_measurement_theta_max     29.14
_cell_measurement_temperature     100(2)
_exptl_crystal_description     block
_exptl_crystal_colour     yellow
_exptl_crystal_size_max     0.25
_exptl_crystal_size_mid     0.20
_exptl_crystal_size_min     0.15
_exptl_crystal_density_diffrn     1.731
_exptl_crystal_density_meas     ?
_exptl_crystal_density_method     'not measured'
_exptl_crystal_F_000     580
_exptl_absorpt_coefficient_mu     4.680
_exptl_absorpt_correction_type     multi-scan
_exptl_absorpt_process_details     '(CrysAlis PRO; Agilent, 2010)'
_exptl_absorpt_correction_T_min     0.3874
_exptl_absorpt_correction_T_max     0.5403
_diffrn_ambient_temperature     100(2)
_diffrn_radiation_type     MoK\a
_diffrn_radiation_wavelength     0.71073
_diffrn_radiation_source     'SuperNova (Mo) X-ray Source'
_diffrn_radiation_monochromator     Mirror
_diffrn_measurement_device_type
                  'Agilent SuperNova Dual diffractometer with an Atlas detector'
_diffrn_measurement_method     \w
_diffrn_detector_area_resol_mean     10.4041
_diffrn_reflns_number     8710
_diffrn_reflns_av_R_equivalents     0.0330
_diffrn_reflns_av_sigmaI/netI     0.0550
_diffrn_reflns_theta_min     2.51
_diffrn_reflns_theta_max     27.50
_diffrn_reflns_theta_full     25.24
_diffrn_measured_fraction_theta_max     0.961
_diffrn_measured_fraction_theta_full     0.999
_diffrn_reflns_limit_h_min     -9
_diffrn_reflns_limit_h_max     9
_diffrn_reflns_limit_k_min     -9
_diffrn_reflns_limit_k_max     12
_diffrn_reflns_limit_l_min     -20
_diffrn_reflns_limit_l_max     21
_diffrn_standards_number     0
_diffrn_standards_interval_count     0
_diffrn_standards_interval_time     0
_diffrn_standards_decay_%     0
_reflns_number_total     4970
_reflns_number_gt     4197
_reflns_threshold_expression     I>2\s(I)
_refine_ls_structure_factor_coef     Fsqd
_refine_ls_matrix_type     full
_refine_ls_R_factor_all     0.0415
_refine_ls_R_factor_gt     0.0312
_refine_ls_wR_factor_gt     0.0599
_refine_ls_wR_factor_ref     0.0645
_refine_ls_goodness_of_fit_ref     1.010
_refine_ls_restrained_S_all     1.010
_refine_ls_number_reflns     4970
_refine_ls_number_parameters     282
_refine_ls_number_restraints     2
_refine_ls_hydrogen_treatment     mixed
_refine_ls_weighting_scheme     calc
_refine_ls_weighting_details
                 'calc w=1/[\s^2^(Fo^2^)+(0.0183P)^2^] where P=(Fo^2^+2Fc^2^)/3'
_atom_sites_solution_hydrogens     geom
_atom_sites_solution_primary     direct
_atom_sites_solution_secondary     difmap
_refine_ls_shift/su_max     0.001
_refine_ls_shift/su_mean     0.001
_refine_diff_density_max     0.538
_refine_diff_density_min     -0.855
_refine_ls_extinction_method     none
_refine_ls_extinction_coef     ?
loop_
    _atom_type_symbol
    _atom_type_description
    _atom_type_scat_dispersion_real
    _atom_type_scat_dispersion_imag
    _atom_type_scat_source
    'C' 'C' 0.0033 0.0016
                         'International Tables Vol C Tables 4.2.6.8 and 6.1.1.4'
    'H' 'H' 0.0000 0.0000
                         'International Tables Vol C Tables 4.2.6.8 and 6.1.1.4'
    'N' 'N' 0.0061 0.0033
                         'International Tables Vol C Tables 4.2.6.8 and 6.1.1.4'
    'O' 'O' 0.0106 0.0060
                         'International Tables Vol C Tables 4.2.6.8 and 6.1.1.4'
    'Zn' 'Zn' 0.2839 1.4301
                         'International Tables Vol C Tables 4.2.6.8 and 6.1.1.4'
    'Br' 'Br' -0.2901 2.4595
                         'International Tables Vol C Tables 4.2.6.8 and 6.1.1.4'
_computing_data_collection     'CrysAlis PRO (Agilent, 2010)'
_computing_cell_refinement     'CrysAlis PRO (Agilent, 2010)'
_computing_data_reduction     'CrysAlis PRO (Agilent, 2010)'
_computing_structure_solution     'SHELXS97 (Sheldrick, 2008)'
_computing_structure_refinement     'SHELXL97 (Sheldrick, 2008)'
_computing_molecular_graphics     'X-SEED (Barbour, 2001)'
_computing_publication_material     'publCIF (Westrip, 2010)'
loop_
    _atom_site_type_symbol
    _atom_site_label
    _atom_site_fract_x
    _atom_site_fract_y
    _atom_site_fract_z
    _atom_site_U_iso_or_equiv
    _atom_site_adp_type
    _atom_site_calc_flag
    _atom_site_refinement_flags
    _atom_site_occupancy
    _atom_site_symmetry_multiplicity
    _atom_site_disorder_assembly
    _atom_site_disorder_group
    Br Br1 0.88168(4) 0.83050(3) 0.860009(16) 0.02244(8) Uani d . 1 1 . .
    Br Br2 0.50073(4) 0.95447(3) 0.711001(16) 0.02404(8) Uani d . 1 1 . .
    Zn Zn1 0.61597(4) 0.77959(3) 0.800839(17) 0.01579(8) Uani d . 1 1 . .
    O O1 0.6552(2) 0.59396(18) 0.75476(10) 0.0164(4) Uani d . 1 1 . .
    O O2 0.7760(2) 0.49663(19) 0.61189(10) 0.0180(4) Uani d D 1 1 . .
    H H2 0.735(4) 0.535(3) 0.6565(12) 0.051(11) Uiso d D 1 1 . .
    N N1 0.4256(3) 0.6890(2) 0.88999(12) 0.0138(5) Uani d . 1 1 . .
    N N2 0.8330(3) 0.3677(2) 0.46831(12) 0.0137(5) Uani d D 1 1 . .
    H H1 0.853(4) 0.323(3) 0.5148(10) 0.026(8) Uiso d D 1 1 . .
    N N3 0.9248(3) 0.1939(2) 0.61350(15) 0.0268(6) Uani d . 1 1 . .
    C C1 0.4381(3) 0.5504(3) 0.87876(14) 0.0135(5) Uani d . 1 1 . .
    C C2 0.5632(3) 0.5020(3) 0.80728(14) 0.0149(5) Uani d . 1 1 . .
    C C3 0.5768(4) 0.3633(3) 0.79535(15) 0.0173(6) Uani d . 1 1 . .
    H H3 0.6582 0.3288 0.7481 0.021 Uiso calc R 1 1 . .
    C C4 0.4733(4) 0.2716(3) 0.85143(15) 0.0182(6) Uani d . 1 1 . .
    H H4 0.4860 0.1765 0.8411 0.022 Uiso calc R 1 1 . .
    C C5 0.3544(3) 0.3161(3) 0.92073(16) 0.0187(6) Uani d . 1 1 . .
    H H5 0.2857 0.2527 0.9581 0.022 Uiso calc R 1 1 . .
    C C6 0.3357(3) 0.4576(3) 0.93569(15) 0.0156(5) Uani d . 1 1 . .
    C C7 0.2193(3) 0.5165(3) 1.00595(15) 0.0179(6) Uani d . 1 1 . .
    H H7 0.1498 0.4591 1.0471 0.022 Uiso calc R 1 1 . .
    C C8 0.2076(3) 0.6539(3) 1.01421(15) 0.0181(6) Uani d . 1 1 . .
    H H8 0.1275 0.6922 1.0606 0.022 Uiso calc R 1 1 . .
    C C9 0.3124(3) 0.7408(3) 0.95511(15) 0.0156(6) Uani d . 1 1 . .
    C C10 0.3020(4) 0.8932(3) 0.96312(16) 0.0222(6) Uani d . 1 1 . .
    H H10A 0.4281 0.9263 0.9462 0.033 Uiso calc R 1 1 . .
    H H10B 0.2555 0.9144 1.0213 0.033 Uiso calc R 1 1 . .
    H H10C 0.2155 0.9387 0.9271 0.033 Uiso calc R 1 1 . .
    C C11 0.7546(3) 0.5007(3) 0.46969(15) 0.0134(5) Uani d . 1 1 . .
    C C12 0.7190(3) 0.5680(3) 0.54621(15) 0.0143(5) Uani d . 1 1 . .
    C C13 0.6326(3) 0.6992(3) 0.54599(16) 0.0173(6) Uani d . 1 1 . .
    H H13 0.6071 0.7463 0.5963 0.021 Uiso calc R 1 1 . .
    C C14 0.5817(3) 0.7643(3) 0.47216(16) 0.0190(6) Uani d . 1 1 . .
    H H14 0.5201 0.8542 0.4740 0.023 Uiso calc R 1 1 . .
    C C15 0.6185(3) 0.7019(3) 0.39779(16) 0.0182(6) Uani d . 1 1 . .
    H H15 0.5836 0.7480 0.3486 0.022 Uiso calc R 1 1 . .
    C C16 0.7093(3) 0.5677(3) 0.39514(15) 0.0159(6) Uani d . 1 1 . .
    C C17 0.7563(3) 0.4941(3) 0.32169(16) 0.0202(6) Uani d . 1 1 . .
    H H17 0.7326 0.5375 0.2699 0.024 Uiso calc R 1 1 . .
    C C18 0.8347(3) 0.3626(3) 0.32364(16) 0.0200(6) Uani d . 1 1 . .
    H H18 0.8650 0.3152 0.2735 0.024 Uiso calc R 1 1 . .
    C C19 0.8711(3) 0.2964(3) 0.39969(16) 0.0173(6) Uani d . 1 1 . .
    C C20 0.9466(4) 0.1505(3) 0.40586(17) 0.0248(6) Uani d . 1 1 . .
    H H20A 0.9691 0.1260 0.4631 0.037 Uiso calc R 1 1 . .
    H H20B 1.0657 0.1380 0.3673 0.037 Uiso calc R 1 1 . .
    H H20C 0.8548 0.0913 0.3913 0.037 Uiso calc R 1 1 . .
    C C21 0.9679(4) 0.1787(3) 0.67766(18) 0.0220(6) Uani d . 1 1 . .
    C C22 1.0230(4) 0.1609(3) 0.76012(17) 0.0322(7) Uani d . 1 1 . .
    H H22A 1.1477 0.1105 0.7564 0.048 Uiso calc R 1 1 . .
    H H22B 0.9301 0.1090 0.7976 0.048 Uiso calc R 1 1 . .
    H H22C 1.0285 0.2512 0.7820 0.048 Uiso calc R 1 1 . .
loop_
    _atom_site_aniso_label
    _atom_site_aniso_U_11
    _atom_site_aniso_U_22
    _atom_site_aniso_U_33
    _atom_site_aniso_U_12
    _atom_site_aniso_U_13
    _atom_site_aniso_U_23
    Br1 0.02081(15) 0.02701(17) 0.02033(14) -0.00692(12) -0.00113(11)
                                                                    -0.00586(12)
    Br2 0.03621(17) 0.01423(15) 0.02002(14) 0.00516(12) -0.00265(12)
                                                                    -0.00189(11)
    Zn1 0.01904(16) 0.01350(17) 0.01443(15) -0.00166(13) -0.00014(12)
                                                                    -0.00329(12)
    O1 0.0210(9) 0.0138(10) 0.0130(8) 0.0004(8) 0.0010(7) -0.0027(7)
    O2 0.0249(10) 0.0167(10) 0.0112(9) 0.0011(8) -0.0001(8) -0.0020(8)
    N1 0.0138(10) 0.0161(12) 0.0120(10) -0.0006(9) -0.0024(8) -0.0043(9)
    N2 0.0137(11) 0.0139(12) 0.0126(11) -0.0010(9) 0.0015(9) -0.0028(9)
    N3 0.0290(14) 0.0192(14) 0.0296(14) 0.0031(11) 0.0006(11) -0.0007(11)
    C1 0.0136(12) 0.0148(14) 0.0136(12) -0.0001(10) -0.0059(10) -0.0046(10)
    C2 0.0157(13) 0.0187(15) 0.0109(12) -0.0003(11) -0.0038(10) -0.0030(11)
    C3 0.0197(13) 0.0191(15) 0.0132(12) 0.0042(11) -0.0033(11) -0.0065(11)
    C4 0.0245(14) 0.0115(14) 0.0210(13) -0.0003(11) -0.0106(11) -0.0032(11)
    C5 0.0190(13) 0.0187(15) 0.0202(13) -0.0052(12) -0.0068(11) 0.0006(11)
    C6 0.0132(12) 0.0201(15) 0.0147(12) -0.0020(11) -0.0051(10) -0.0016(11)
    C7 0.0144(13) 0.0252(16) 0.0146(12) -0.0035(12) -0.0025(10) -0.0016(11)
    C8 0.0125(12) 0.0279(16) 0.0139(12) -0.0004(12) 0.0000(10) -0.0067(12)
    C9 0.0143(13) 0.0181(15) 0.0160(13) -0.0004(11) -0.0059(10) -0.0061(11)
    C10 0.0224(14) 0.0221(16) 0.0225(14) 0.0008(12) -0.0021(12) -0.0095(12)
    C11 0.0081(12) 0.0136(13) 0.0183(13) -0.0027(10) 0.0001(10) -0.0015(11)
    C12 0.0125(12) 0.0157(14) 0.0139(12) -0.0042(11) 0.0025(10) -0.0033(11)
    C13 0.0168(13) 0.0160(14) 0.0185(13) -0.0049(11) 0.0028(11) -0.0051(11)
    C14 0.0153(13) 0.0125(14) 0.0279(15) 0.0013(11) -0.0006(11) -0.0009(11)
    C15 0.0175(13) 0.0172(15) 0.0194(13) -0.0026(11) -0.0026(11) 0.0034(11)
    C16 0.0113(12) 0.0204(15) 0.0162(13) -0.0028(11) -0.0007(10) -0.0030(11)
    C17 0.0175(14) 0.0276(17) 0.0162(13) -0.0050(12) -0.0024(11) -0.0033(12)
    C18 0.0181(14) 0.0263(16) 0.0161(13) -0.0008(12) 0.0003(11) -0.0133(12)
    C19 0.0132(13) 0.0177(15) 0.0211(14) -0.0024(11) 0.0005(11) -0.0066(11)
    C20 0.0282(15) 0.0195(16) 0.0263(15) 0.0037(13) -0.0029(12) -0.0086(12)
    C21 0.0205(14) 0.0115(14) 0.0302(16) 0.0020(11) 0.0054(13) 0.0000(12)
    C22 0.0312(17) 0.036(2) 0.0251(15) 0.0058(15) 0.0005(13) 0.0072(14)
loop_
    _geom_bond_atom_site_label_1
    _geom_bond_atom_site_label_2
    _geom_bond_site_symmetry_2
    _geom_bond_distance
    _geom_bond_publ_flag
    Br1 Zn1 . 2.3738(4) ?
    Br2 Zn1 . 2.3566(4) ?
    Zn1 O1 . 1.9907(18) ?
    Zn1 N1 . 2.0386(19) ?
    O1 C2 . 1.339(3) ?
    O2 C12 . 1.336(3) ?
    O2 H2 . 0.837(10) ?
    N1 C9 . 1.328(3) ?
    N1 C1 . 1.373(3) ?
    N2 C19 . 1.334(3) ?
    N2 C11 . 1.373(3) ?
    N2 H1 . 0.875(10) ?
    N3 C21 . 1.131(3) ?
    C1 C6 . 1.416(3) ?
    C1 C2 . 1.431(3) ?
    C2 C3 . 1.375(4) ?
    C3 C4 . 1.406(4) ?
    C3 H3 . 0.9500 ?
    C4 C5 . 1.372(3) ?
    C4 H4 . 0.9500 ?
    C5 C6 . 1.412(4) ?
    C5 H5 . 0.9500 ?
    C6 C7 . 1.426(3) ?
    C7 C8 . 1.353(4) ?
    C7 H7 . 0.9500 ?
    C8 C9 . 1.407(4) ?
    C8 H8 . 0.9500 ?
    C9 C10 . 1.500(4) ?
    C10 H10A . 0.9800 ?
    C10 H10B . 0.9800 ?
    C10 H10C . 0.9800 ?
    C11 C16 . 1.409(3) ?
    C11 C12 . 1.423(3) ?
    C12 C13 . 1.377(4) ?
    C13 C14 . 1.406(4) ?
    C13 H13 . 0.9500 ?
    C14 C15 . 1.369(4) ?
    C14 H14 . 0.9500 ?
    C15 C16 . 1.415(4) ?
    C15 H15 . 0.9500 ?
    C16 C17 . 1.415(4) ?
    C17 C18 . 1.360(4) ?
    C17 H17 . 0.9500 ?
    C18 C19 . 1.408(4) ?
    C18 H18 . 0.9500 ?
    C19 C20 . 1.485(4) ?
    C20 H20A . 0.9800 ?
    C20 H20B . 0.9800 ?
    C20 H20C . 0.9800 ?
    C21 C22 . 1.453(4) ?
    C22 H22A . 0.9800 ?
    C22 H22B . 0.9800 ?
    C22 H22C . 0.9800 ?
loop_
    _geom_angle_atom_site_label_1
    _geom_angle_atom_site_label_2
    _geom_angle_atom_site_label_3
    _geom_angle_site_symmetry_1
    _geom_angle_site_symmetry_3
    _geom_angle
    _geom_angle_publ_flag
    O1 Zn1 N1 . . 83.97(8) ?
    O1 Zn1 Br2 . . 114.56(5) ?
    N1 Zn1 Br2 . . 117.98(6) ?
    O1 Zn1 Br1 . . 111.06(5) ?
    N1 Zn1 Br1 . . 109.80(6) ?
    Br2 Zn1 Br1 . . 115.446(16) ?
    C2 O1 Zn1 . . 110.82(14) ?
    C12 O2 H2 . . 112(2) ?
    C9 N1 C1 . . 120.2(2) ?
    C9 N1 Zn1 . . 130.70(18) ?
    C1 N1 Zn1 . . 108.86(15) ?
    C19 N2 C11 . . 123.8(2) ?
    C19 N2 H1 . . 116.0(19) ?
    C11 N2 H1 . . 120.1(19) ?
    N1 C1 C6 . . 122.2(2) ?
    N1 C1 C2 . . 117.1(2) ?
    C6 C1 C2 . . 120.7(2) ?
    O1 C2 C3 . . 123.9(2) ?
    O1 C2 C1 . . 118.5(2) ?
    C3 C2 C1 . . 117.6(2) ?
    C2 C3 C4 . . 121.5(2) ?
    C2 C3 H3 . . 119.2 ?
    C4 C3 H3 . . 119.2 ?
    C5 C4 C3 . . 121.6(3) ?
    C5 C4 H4 . . 119.2 ?
    C3 C4 H4 . . 119.2 ?
    C4 C5 C6 . . 119.0(2) ?
    C4 C5 H5 . . 120.5 ?
    C6 C5 H5 . . 120.5 ?
    C1 C6 C5 . . 119.5(2) ?
    C1 C6 C7 . . 116.0(2) ?
    C5 C6 C7 . . 124.5(2) ?
    C8 C7 C6 . . 120.2(2) ?
    C8 C7 H7 . . 119.9 ?
    C6 C7 H7 . . 119.9 ?
    C7 C8 C9 . . 121.0(2) ?
    C7 C8 H8 . . 119.5 ?
    C9 C8 H8 . . 119.5 ?
    N1 C9 C8 . . 120.4(2) ?
    N1 C9 C10 . . 117.7(2) ?
    C8 C9 C10 . . 121.9(2) ?
    C9 C10 H10A . . 109.5 ?
    C9 C10 H10B . . 109.5 ?
    H10A C10 H10B . . 109.5 ?
    C9 C10 H10C . . 109.5 ?
    H10A C10 H10C . . 109.5 ?
    H10B C10 H10C . . 109.5 ?
    N2 C11 C16 . . 119.2(2) ?
    N2 C11 C12 . . 119.6(2) ?
    C16 C11 C12 . . 121.2(2) ?
    O2 C12 C13 . . 126.2(2) ?
    O2 C12 C11 . . 115.8(2) ?
    C13 C12 C11 . . 118.0(2) ?
    C12 C13 C14 . . 120.8(2) ?
    C12 C13 H13 . . 119.6 ?
    C14 C13 H13 . . 119.6 ?
    C15 C14 C13 . . 121.8(3) ?
    C15 C14 H14 . . 119.1 ?
    C13 C14 H14 . . 119.1 ?
    C14 C15 C16 . . 119.1(2) ?
    C14 C15 H15 . . 120.4 ?
    C16 C15 H15 . . 120.4 ?
    C11 C16 C17 . . 117.0(2) ?
    C11 C16 C15 . . 119.0(2) ?
    C17 C16 C15 . . 124.0(2) ?
    C18 C17 C16 . . 121.4(3) ?
    C18 C17 H17 . . 119.3 ?
    C16 C17 H17 . . 119.3 ?
    C17 C18 C19 . . 120.2(2) ?
    C17 C18 H18 . . 119.9 ?
    C19 C18 H18 . . 119.9 ?
    N2 C19 C18 . . 118.2(2) ?
    N2 C19 C20 . . 119.5(2) ?
    C18 C19 C20 . . 122.3(2) ?
    C19 C20 H20A . . 109.5 ?
    C19 C20 H20B . . 109.5 ?
    H20A C20 H20B . . 109.5 ?
    C19 C20 H20C . . 109.5 ?
    H20A C20 H20C . . 109.5 ?
    H20B C20 H20C . . 109.5 ?
    N3 C21 C22 . . 179.3(3) ?
    C21 C22 H22A . . 109.5 ?
    C21 C22 H22B . . 109.5 ?
    H22A C22 H22B . . 109.5 ?
    C21 C22 H22C . . 109.5 ?
    H22A C22 H22C . . 109.5 ?
    H22B C22 H22C . . 109.5 ?
loop_
    _geom_torsion_atom_site_label_1
    _geom_torsion_atom_site_label_2
    _geom_torsion_atom_site_label_3
    _geom_torsion_atom_site_label_4
    _geom_torsion_site_symmetry_1
    _geom_torsion_site_symmetry_2
    _geom_torsion_site_symmetry_3
    _geom_torsion_site_symmetry_4
    _geom_torsion
    _geom_torsion_publ_flag
    N1 Zn1 O1 C2 . . . . -7.93(16) ?
    Br2 Zn1 O1 C2 . . . . -125.99(14) ?
    Br1 Zn1 O1 C2 . . . . 101.00(15) ?
    O1 Zn1 N1 C9 . . . . -178.6(2) ?
    Br2 Zn1 N1 C9 . . . . -64.0(2) ?
    Br1 Zn1 N1 C9 . . . . 71.1(2) ?
    O1 Zn1 N1 C1 . . . . 6.82(15) ?
    Br2 Zn1 N1 C1 . . . . 121.47(14) ?
    Br1 Zn1 N1 C1 . . . . -103.42(15) ?
    C9 N1 C1 C6 . . . . -1.1(4) ?
    Zn1 N1 C1 C6 . . . . 174.10(19) ?
    C9 N1 C1 C2 . . . . -179.9(2) ?
    Zn1 N1 C1 C2 . . . . -4.7(3) ?
    Zn1 O1 C2 C3 . . . . -174.4(2) ?
    Zn1 O1 C2 C1 . . . . 7.7(3) ?
    N1 C1 C2 O1 . . . . -2.0(3) ?
    C6 C1 C2 O1 . . . . 179.2(2) ?
    N1 C1 C2 C3 . . . . -180.0(2) ?
    C6 C1 C2 C3 . . . . 1.2(4) ?
    O1 C2 C3 C4 . . . . -178.4(2) ?
    C1 C2 C3 C4 . . . . -0.5(4) ?
    C2 C3 C4 C5 . . . . -0.2(4) ?
    C3 C4 C5 C6 . . . . 0.2(4) ?
    N1 C1 C6 C5 . . . . 180.0(2) ?
    C2 C1 C6 C5 . . . . -1.3(4) ?
    N1 C1 C6 C7 . . . . -0.5(3) ?
    C2 C1 C6 C7 . . . . 178.3(2) ?
    C4 C5 C6 C1 . . . . 0.6(4) ?
    C4 C5 C6 C7 . . . . -179.0(2) ?
    C1 C6 C7 C8 . . . . 1.7(4) ?
    C5 C6 C7 C8 . . . . -178.7(2) ?
    C6 C7 C8 C9 . . . . -1.4(4) ?
    C1 N1 C9 C8 . . . . 1.5(3) ?
    Zn1 N1 C9 C8 . . . . -172.56(17) ?
    C1 N1 C9 C10 . . . . -178.9(2) ?
    Zn1 N1 C9 C10 . . . . 7.1(3) ?
    C7 C8 C9 N1 . . . . -0.2(4) ?
    C7 C8 C9 C10 . . . . -179.8(2) ?
    C19 N2 C11 C16 . . . . 0.4(4) ?
    C19 N2 C11 C12 . . . . 179.9(2) ?
    N2 C11 C12 O2 . . . . 3.6(3) ?
    C16 C11 C12 O2 . . . . -176.9(2) ?
    N2 C11 C12 C13 . . . . -177.2(2) ?
    C16 C11 C12 C13 . . . . 2.2(3) ?
    O2 C12 C13 C14 . . . . 179.0(2) ?
    C11 C12 C13 C14 . . . . -0.1(4) ?
    C12 C13 C14 C15 . . . . -1.2(4) ?
    C13 C14 C15 C16 . . . . 0.4(4) ?
    N2 C11 C16 C17 . . . . -2.8(3) ?
    C12 C11 C16 C17 . . . . 177.8(2) ?
    N2 C11 C16 C15 . . . . 176.4(2) ?
    C12 C11 C16 C15 . . . . -3.1(3) ?
    C14 C15 C16 C11 . . . . 1.7(4) ?
    C14 C15 C16 C17 . . . . -179.2(2) ?
    C11 C16 C17 C18 . . . . 2.6(4) ?
    C15 C16 C17 C18 . . . . -176.5(2) ?
    C16 C17 C18 C19 . . . . 0.0(4) ?
    C11 N2 C19 C18 . . . . 2.2(4) ?
    C11 N2 C19 C20 . . . . -176.8(2) ?
    C17 C18 C19 N2 . . . . -2.3(4) ?
    C17 C18 C19 C20 . . . . 176.6(2) ?
loop_
    _geom_hbond_atom_site_label_D
    _geom_hbond_atom_site_label_H
    _geom_hbond_atom_site_label_A
    _geom_hbond_site_symmetry_A
    _geom_hbond_distance_DH
    _geom_hbond_distance_HA
    _geom_hbond_distance_DA
    _geom_hbond_angle_DHA
    _geom_hbond_publ_flag
    O2 H2 O1 . 0.840(10)
                       1.730(10)
                               2.561(2) 173(4) yes
    N2 H1 N3 . 0.880(10)
                       2.080(10)
                               2.943(3) 171(3) yes
