# Supplementary material for: 8-Hy­droxy-2-methyl­quinolinium dibromido(2-methyl­quinolin-8-olato-κ2 N,O)zincate acetonitrile mono­solvate
Source: Acta Crystallogr Sect E Struct Rep Online. 2011 Aug 27;67(Pt 9):m1281. doi: 10.1107/S160053681103234X (PMC3200891; doi:10.1107/S160053681103234X)
Supplement: Supplementary file 2 [file e-67-m1281-Isup2.hkl]

# 
# h,k,l, Fc-squared, Fo-squared, sigma(Fo-squared) and status flag 
# 
data_I
_shelx_title '  P-1' 
_shelx_refln_list_code          4 
_shelx_F_calc_maximum      204.31 
_exptl_crystal_F_000       580.00 
_reflns_d_resolution_high  0.7697 
 
loop_ 
 _symmetry_equiv_pos_as_xyz 
 'x, y, z' 
 '-x, -y, -z' 
 
_cell_length_a     7.1870 
_cell_length_b     9.7795 
_cell_length_c    16.2520 
_cell_angle_alpha  86.159 
_cell_angle_beta   80.775 
_cell_angle_gamma  85.098 
 
_shelx_F_squared_multiplier     1.000 
 
loop_ 
 _refln_index_h 
 _refln_index_k 
 _refln_index_l 
 _refln_F_squared_calc 
 _refln_F_squared_meas 
 _refln_F_squared_sigma 
 _refln_observed_status 
   1   0   0     9198.79     9021.94    132.47 o 
   2   0   0     1470.91     1512.74     28.62 o 
   3   0   0     1307.23     1257.81     29.87 o 
   4   0   0     1662.56     1712.47     40.53 o 
   5   0   0      418.13      424.71     23.85 o 
   6   0   0        8.92        9.21      6.76 o 
   7   0   0      115.94      126.59     21.83 o 
   8   0   0     1547.35     1619.11     88.56 o 
   9   0   0        6.51       17.52     12.93 o 
  -9   1   0       18.49       -2.67     17.72 o 
  -8   1   0      400.81      386.22     61.46 o 
  -7   1   0     3346.90     3317.56    121.34 o 
  -6   1   0      849.26      892.31     43.75 o 
  -5   1   0     7973.18     7962.29    148.51 o 
  -4   1   0      144.75      131.09     11.55 o 
  -3   1   0      525.69      504.98     17.88 o 
  -2   1   0     3441.48     3528.64     52.38 o 
  -1   1   0     3646.71     3845.84     80.24 o 
   1   1   0     2091.60     2120.87     49.92 o 
   2   1   0    34908.57    32844.81    554.99 o 
   3   1   0    12011.66    11521.16    181.09 o 
   4   1   0        4.31        1.55      2.98 o 
   5   1   0      102.10      120.41     12.98 o 
   6   1   0      361.66      423.10     36.77 o 
   7   1   0     1027.00     1095.47     66.75 o 
   8   1   0      857.42      881.75     64.05 o 
   9   1   0      891.82      846.35     68.65 o 
  -8   2   0       70.90       40.12     19.53 o 
  -7   2   0     1444.26     1331.09    104.06 o 
  -6   2   0       25.26       18.66     12.40 o 
  -5   2   0     2902.06     2937.05     97.48 o 
  -4   2   0     4720.67     4802.06    103.04 o 
  -3   2   0       44.75       38.10      5.64 o 
  -2   2   0     1571.35     1637.91     36.59 o 
  -1   2   0       48.86       59.57      7.88 o 
   0   2   0     1990.28     1919.98     42.84 o 
   1   2   0     5772.87     5597.49    165.07 o 
   2   2   0     8376.12     8798.17    177.86 o 
   3   2   0    11196.92    10752.78    171.31 o 
   4   2   0    27365.07    27578.03    197.30 o 
   5   2   0      229.77      232.43     15.87 o 
   6   2   0     1778.40     1789.68     81.73 o 
   7   2   0      126.09      154.21     25.35 o 
   8   2   0      209.13      210.82     62.39 o 
   9   2   0        7.89        7.18     12.97 o 
  -8   3   0      353.61      339.63     56.54 o 
  -7   3   0       10.65       22.58     20.01 o 
  -6   3   0      253.42      315.37     47.19 o 
  -5   3   0       13.16       16.10      8.44 o 
  -4   3   0     5352.56     5423.72    128.20 o 
  -3   3   0     5264.73     5637.38     71.65 o 
  -2   3   0     3890.92     3998.81    119.68 o 
  -1   3   0    13508.42    13712.13    451.54 o 
   0   3   0     5344.37     5207.20    103.99 o 
   1   3   0     3914.36     4131.30     88.56 o 
   2   3   0      158.14      170.96     16.25 o 
   3   3   0      343.05      373.64     18.23 o 
   4   3   0       56.42       65.21      9.53 o 
   5   3   0       17.64       19.77      5.53 o 
   6   3   0     4758.41     4912.81    150.44 o 
   7   3   0     1179.61     1225.14     74.09 o 
   8   3   0      113.09      121.91     33.12 o 
   9   3   0      262.83      256.21     54.52 o 
  -8   4   0       68.47       66.38     30.17 o 
  -7   4   0       19.34       -7.24     14.47 o 
  -6   4   0      135.65       91.26     27.89 o 
  -5   4   0     2057.88     2021.34     67.41 o 
  -4   4   0      339.57      359.64     22.47 o 
  -3   4   0      789.13      698.61     41.31 o 
  -2   4   0        9.80       10.32      4.67 o 
  -1   4   0    26025.64    25960.21    657.75 o 
   0   4   0     2407.80     2497.43     62.25 o 
   1   4   0      187.17      186.29     13.41 o 
   2   4   0      375.64      317.53     35.74 o 
   3   4   0     1767.12     1684.49     66.53 o 
   4   4   0      390.97      410.83     22.46 o 
   5   4   0      107.56      121.76     18.16 o 
   6   4   0     1427.15     1265.12     68.10 o 
   7   4   0     2422.95     2626.98    162.12 o 
   8   4   0      406.87      333.26     59.41 o 
  -8   5   0      580.03      589.90     76.97 o 
  -7   5   0       78.70       77.08     28.21 o 
  -6   5   0      879.21      785.37     78.01 o 
  -5   5   0        0.60      -18.59     12.74 o 
  -4   5   0     2469.38     2528.00     79.53 o 
  -3   5   0       86.00       77.24     14.96 o 
  -2   5   0      578.49      529.37     37.03 o 
  -1   5   0      756.56      992.88    100.65 o 
   0   5   0      818.88      699.69     30.49 o 
   1   5   0      121.25      128.80     12.12 o 
   2   5   0     7746.62     7531.33    160.42 o 
   3   5   0       58.72       59.76     15.11 o 
   4   5   0      949.19      876.62     38.63 o 
   5   5   0      244.64      234.44     25.53 o 
   6   5   0      930.96      903.72     76.47 o 
   7   5   0       73.85       80.01     32.28 o 
   8   5   0       13.34       26.43     17.37 o 
  -7   6   0      189.71      215.76     45.79 o 
  -6   6   0       54.71       30.19     19.51 o 
  -5   6   0       51.70       52.71     22.53 o 
  -4   6   0      311.33      297.97     31.66 o 
  -3   6   0       84.89       72.69     12.58 o 
  -2   6   0      782.93      731.43     84.84 o 
  -1   6   0     5993.43     5804.58    299.77 o 
   0   6   0     1683.08     1822.30     88.04 o 
   1   6   0     2984.95     3229.20     86.98 o 
   2   6   0      600.66      615.51     42.21 o 
   3   6   0     4070.56     3975.33    125.40 o 
   4   6   0       51.22       33.67      7.62 o 
   5   6   0       41.06       50.44     12.62 o 
   6   6   0      501.14      491.53     41.32 o 
   7   6   0      618.20      610.15     79.57 o 
   8   6   0      134.45      151.52     45.72 o 
  -7   7   0      141.24      125.72     34.07 o 
  -6   7   0      258.54      273.75     50.23 o 
  -5   7   0     2323.66     2032.35    130.03 o 
  -4   7   0       77.52       70.34     18.45 o 
  -3   7   0      263.77      263.16     24.60 o 
  -2   7   0      547.12      562.86     60.59 o 
  -1   7   0     2953.79     3084.05    169.21 o 
   0   7   0     1327.80     1333.11     60.92 o 
   1   7   0      586.66      572.48     32.04 o 
   2   7   0     1095.65     1125.93     43.52 o 
   3   7   0       48.84       66.27     21.51 o 
   4   7   0      563.07      536.86     36.90 o 
   5   7   0      103.18       99.62     17.44 o 
   6   7   0     1156.35     1075.21    103.39 o 
   7   7   0      744.04      550.44     77.47 o 
   8   7   0        0.25       28.32     23.40 o 
  -6   8   0     1185.15     1030.17     97.89 o 
  -5   8   0     1073.81      999.74     92.04 o 
  -4   8   0       13.13       -2.58     29.60 o 
  -3   8   0       38.21       76.72     17.30 o 
  -2   8   0       35.78       47.06     11.71 o 
  -1   8   0      290.64      115.35    161.78 o 
   0   8   0     1230.59     1259.41     62.79 o 
   1   8   0       13.16       19.90      9.57 o 
   2   8   0     6006.52     6261.17    146.04 o 
   3   8   0      374.42      362.63     30.07 o 
   4   8   0       91.21       98.65     10.13 o 
   5   8   0      977.93     1015.83     98.85 o 
   6   8   0      406.16      456.91     71.35 o 
   7   8   0        5.03       16.46     15.93 o 
  -5   9   0     2121.02     1867.35    134.09 o 
  -4   9   0      761.35      691.73     76.19 o 
  -3   9   0     2804.55     2597.53    177.43 o 
  -2   9   0      411.30      463.69     37.24 o 
  -1   9   0     1250.20     1189.49     82.53 o 
   0   9   0     1288.17     1326.98    102.73 o 
   1   9   0        0.17        6.37      5.65 o 
   2   9   0      858.74      890.23     36.78 o 
   3   9   0     2423.13     2593.24    165.36 o 
   4   9   0      497.54      477.07     69.73 o 
   5   9   0      924.28      944.21    101.76 o 
   6   9   0       21.28       -1.95     16.75 o 
  -5  10   0      549.13      489.18     69.42 o 
  -4  10   0      733.85      713.14     81.03 o 
  -3  10   0     1054.14      929.62     91.35 o 
  -2  10   0     4173.25     4043.20    226.99 o 
  -1  10   0      796.20      848.85     80.12 o 
   0  10   0      310.14      386.72     34.09 o 
   1  10   0       10.60        7.85     18.56 o 
   2  10   0      112.28       79.05     29.98 o 
   3  10   0     1000.15     1175.13    113.53 o 
   4  10   0      191.53      141.91     42.43 o 
   5  10   0      618.80      628.31     86.99 o 
  -3  11   0       34.23       63.90     27.24 o 
  -2  11   0     1638.97     1472.41    122.22 o 
  -1  11   0     1733.20     2060.79    158.21 o 
   0  11   0      917.87     1128.78    116.42 o 
   1  11   0     3118.86     3400.45    209.79 o 
   2  11   0      151.50      145.96     43.31 o 
   3  11   0       11.88       31.41     27.49 o 
   4  11   0       62.61       68.09     35.13 o 
  -2  12   0       25.99       25.87     14.78 o 
  -1  12   0      671.71      823.14    105.13 o 
   0  12   0      140.87      225.30     54.41 o 
   1  12   0     2401.18     2787.33    199.57 o 
   2  12   0     1790.26     1924.21    163.64 o 
  -2 -12   1       44.94        8.76     19.02 o 
  -1 -12   1      985.74     1182.86    125.76 o 
   0 -12   1      154.89      159.01     48.63 o 
   1 -12   1      198.62      264.60     58.15 o 
   2 -12   1      219.29      210.19     35.19 o 
  -4 -11   1      321.92      228.46     54.33 o 
  -3 -11   1       20.17       16.45     14.56 o 
  -2 -11   1     1319.47     1602.08    139.93 o 
  -1 -11   1      561.11      659.44     88.80 o 
   0 -11   1      209.77      190.27     46.57 o 
   1 -11   1       41.69       35.39     23.15 o 
   2 -11   1      805.56      756.20     95.81 o 
   3 -11   1        1.96      -11.43     20.60 o 
  -5 -10   1      451.88      359.46     65.34 o 
  -4 -10   1      211.59      233.53     49.86 o 
  -3 -10   1      596.04      509.82     72.67 o 
  -2 -10   1     1033.48      993.58    103.07 o 
  -1 -10   1      825.02     1024.61    102.56 o 
   0 -10   1      200.24      218.11     45.28 o 
   1 -10   1     3384.17     3583.60    201.79 o 
   2 -10   1      351.64      255.57     49.89 o 
   3 -10   1        0.71      -31.10     23.92 o 
   4 -10   1       66.51       52.36     22.51 o 
   5 -10   1      105.72       66.13     27.77 o 
  -6  -9   1     1486.08     1545.32    138.72 o 
  -5  -9   1      108.93      136.84     38.11 o 
  -4  -9   1      470.01      435.08     67.50 o 
  -3  -9   1        0.25      -36.33     27.82 o 
  -2  -9   1      255.55      199.07     40.85 o 
  -1  -9   1      785.06      883.83     89.42 o 
   0  -9   1      366.10      370.16     30.35 o 
   1  -9   1      584.28      790.84     49.11 o 
   2  -9   1     1579.61     1526.36    149.09 o 
   3  -9   1      143.66       95.98     30.24 o 
   4  -9   1      914.04      758.16     82.00 o 
   5  -9   1        0.30      -12.71     18.01 o 
   6  -9   1       38.79       27.38     16.37 o 
  -7  -8   1       10.72        3.90     17.86 o 
  -6  -8   1     1794.14     1726.35    139.59 o 
  -5  -8   1     2454.38     2265.00    155.40 o 
  -4  -8   1      382.18      369.22     29.98 o 
  -3  -8   1     1098.61     1066.78     94.77 o 
  -2  -8   1     1192.71     1256.24    101.85 o 
  -1  -8   1      183.51      187.98     16.12 o 
   0  -8   1      101.21       95.84     12.62 o 
   1  -8   1        5.79        4.40      8.56 o 
   2  -8   1     4904.70     4770.79    526.19 o 
   3  -8   1      451.45      477.32     60.54 o 
   4  -8   1     1488.04     1384.59    106.90 o 
   5  -8   1     2172.55     1921.26    133.47 o 
   6  -8   1       31.76       28.58     20.54 o 
  -7  -7   1      357.24      382.10     65.84 o 
  -6  -7   1        5.83       11.50     10.84 o 
  -5  -7   1     1617.31     1537.49    119.73 o 
  -4  -7   1       58.42       55.73     11.01 o 
  -3  -7   1    14134.25    13974.65    344.81 o 
  -2  -7   1     3659.00     3556.46    173.55 o 
  -1  -7   1     1550.72     1557.68     51.85 o 
   0  -7   1     1838.73     1826.07     51.46 o 
   1  -7   1      523.27      538.57     44.68 o 
   2  -7   1      236.44      246.64     27.13 o 
   3  -7   1     1486.57     1461.69     63.69 o 
   4  -7   1      913.86      801.94     76.93 o 
   5  -7   1     2363.04     2271.62    140.44 o 
   6  -7   1      230.38      214.74     44.42 o 
   7  -7   1      102.68       88.81     32.24 o 
  -8  -6   1      249.14      274.30     58.63 o 
  -7  -6   1      124.69      128.06     39.79 o 
  -6  -6   1      356.76      370.55     59.30 o 
  -5  -6   1      240.45      251.17     26.96 o 
  -4  -6   1      307.44      291.90     26.20 o 
  -3  -6   1      948.47      930.42     40.68 o 
  -2  -6   1     8036.15     7702.93    157.78 o 
  -1  -6   1     4402.95     4736.47    109.44 o 
   0  -6   1     6711.26     6931.39    159.90 o 
   1  -6   1     1667.04     1657.67    106.65 o 
   2  -6   1      187.26      195.99     22.30 o 
   3  -6   1     1402.47     1379.85     54.48 o 
   4  -6   1      176.09      178.37     23.67 o 
   5  -6   1      690.55      689.20     71.92 o 
   6  -6   1     2373.91     2162.14    140.72 o 
   7  -6   1      323.82      322.09     54.56 o 
  -8  -5   1     1243.89     1065.75    111.54 o 
  -7  -5   1     2893.99     2790.32    174.63 o 
  -6  -5   1       81.56       81.14     20.93 o 
  -5  -5   1       78.90       86.13     21.43 o 
  -4  -5   1      606.18      624.42     37.73 o 
  -3  -5   1     2861.71     2782.05     68.71 o 
  -2  -5   1     2532.38     2476.85     63.88 o 
  -1  -5   1       15.17       35.53      8.86 o 
   0  -5   1     3048.88     3081.35     75.33 o 
   1  -5   1    20669.27    21385.43    417.30 o 
   2  -5   1     1316.83     1332.63     46.50 o 
   3  -5   1     4192.12     4143.80    124.30 o 
   4  -5   1       15.49       20.12     13.00 o 
   5  -5   1      668.49      672.65     47.08 o 
   6  -5   1      400.97      378.84     54.47 o 
   7  -5   1       21.25       26.93     20.29 o 
   8  -5   1      602.20      537.96     74.93 o 
  -8  -4   1      382.65      292.70     54.35 o 
  -7  -4   1      856.33      950.42     95.40 o 
  -6  -4   1     4548.14     4067.35    208.06 o 
  -5  -4   1      735.23      736.62     46.71 o 
  -4  -4   1     4786.43     4802.28     94.00 o 
  -3  -4   1      788.40      810.62     32.27 o 
  -2  -4   1     1060.70     1117.39     37.16 o 
  -1  -4   1       67.15       69.03     16.53 o 
   0  -4   1      365.43      339.60     16.68 o 
   1  -4   1     3897.12     3776.90    178.00 o 
   2  -4   1     3703.50     3538.73    100.19 o 
   3  -4   1     4235.14     4482.68    204.22 o 
   4  -4   1     5845.96     5786.81    126.43 o 
   5  -4   1        6.13       15.90     13.61 o 
   6  -4   1      126.52      125.23     31.85 o 
   7  -4   1        1.57        3.10     16.00 o 
   8  -4   1      409.25      347.07     59.50 o 
  -9  -3   1       43.32       35.62     27.31 o 
  -8  -3   1      370.50      349.53     60.46 o 
  -7  -3   1        2.06        4.09     14.76 o 
  -6  -3   1      453.48      442.38     39.42 o 
  -5  -3   1      141.02      123.56     15.44 o 
  -4  -3   1    12308.45    11754.55    205.22 o 
  -3  -3   1     6165.45     5991.42    114.79 o 
  -2  -3   1       10.23       22.13      5.29 o 
  -1  -3   1     3783.70     3665.02    130.42 o 
   0  -3   1       66.89       53.04      5.31 o 
   1  -3   1      318.89      358.26     24.69 o 
   2  -3   1     3106.97     3156.70     72.75 o 
   3  -3   1     1003.16     1077.70     31.57 o 
   4  -3   1     6860.05     6759.30    158.49 o 
   5  -3   1     2697.11     2689.74     96.35 o 
   6  -3   1      150.94      131.30     21.08 o 
   7  -3   1     1215.26     1162.05     99.65 o 
   8  -3   1      337.81      298.69     54.67 o 
  -9  -2   1       19.83       17.36     20.62 o 
  -8  -2   1       35.44       13.18     11.04 o 
  -7  -2   1     1715.63     1808.52     90.03 o 
  -6  -2   1       37.27       20.72     11.79 o 
  -5  -2   1        2.88        2.17      4.43 o 
  -4  -2   1     1473.01     1549.90     44.60 o 
  -3  -2   1     7949.91     7683.43    106.98 o 
  -2  -2   1     1461.36     1417.51     37.61 o 
  -1  -2   1     8297.40     8297.32    231.38 o 
   0  -2   1      473.25      500.02     13.17 o 
   1  -2   1     1598.70     1640.26     49.59 o 
   2  -2   1     2320.68     2422.55     56.18 o 
   3  -2   1     1865.82     1869.78     49.85 o 
   4  -2   1      102.95      134.35     13.54 o 
   5  -2   1      583.63      594.41     40.27 o 
   6  -2   1       30.31       43.39     13.53 o 
   7  -2   1     2404.10     2540.86    151.39 o 
   8  -2   1      138.83      157.55     39.46 o 
   9  -2   1       25.33       67.24     29.40 o 
  -9  -1   1      237.59      176.34     32.24 o 
  -8  -1   1     1998.70     2038.52    101.91 o 
  -7  -1   1      173.75      181.05     27.28 o 
  -6  -1   1      271.33      300.27     31.34 o 
  -5  -1   1        0.87        1.13      3.92 o 
  -4  -1   1     7167.53     7362.45    124.87 o 
  -3  -1   1     1485.75     1521.64     34.54 o 
  -2  -1   1    11137.86    11288.55    135.51 o 
  -1  -1   1      294.76      317.92     11.06 o 
   0  -1   1    14895.12    13817.69    336.85 o 
   1  -1   1        9.54        7.82      4.93 o 
   2  -1   1      153.33      153.93      9.47 o 
   3  -1   1       21.78       25.25      4.40 o 
   4  -1   1     4501.99     4616.01     83.40 o 
   5  -1   1      580.35      615.16     28.56 o 
   6  -1   1       95.82      120.06     15.69 o 
   7  -1   1      145.21      122.42     21.03 o 
   8  -1   1     1107.35     1119.20    104.16 o 
   9  -1   1        2.81       -4.83     19.52 o 
  -9   0   1      768.88      805.55     66.36 o 
  -8   0   1        7.91        3.51     11.83 o 
  -7   0   1      848.78      859.68     58.49 o 
  -6   0   1       20.58       27.79     11.64 o 
  -5   0   1     1091.93     1070.43     34.80 o 
  -4   0   1     1682.76     1723.95     41.54 o 
  -3   0   1     5156.27     5179.02     71.00 o 
  -2   0   1      226.34      210.19     10.34 o 
  -1   0   1      851.40      919.65     21.89 o 
   1   0   1     4914.91     5006.73    122.40 o 
   2   0   1       53.77       49.39      5.37 o 
   3   0   1     3948.51     3986.84     68.83 o 
   4   0   1     2379.14     2393.30     49.06 o 
   5   0   1      503.40      503.40     25.45 o 
   6   0   1      156.08      164.75     18.37 o 
   7   0   1     1830.63     1963.54     88.81 o 
   8   0   1       26.06       24.63     14.27 o 
   9   0   1      299.15      246.14     36.25 o 
  -9   1   1      356.87      366.77     63.54 o 
  -8   1   1      379.20      388.47     58.75 o 
  -7   1   1       66.35       67.04     17.06 o 
  -6   1   1      524.79      547.18     41.28 o 
  -5   1   1      950.25      999.56     33.51 o 
  -4   1   1     3625.79     3637.64     60.29 o 
  -3   1   1     5687.72     5852.85     84.76 o 
  -2   1   1     1732.01     1874.98     33.75 o 
  -1   1   1     9716.95     9616.66    142.23 o 
   1   1   1      486.87      490.87     18.56 o 
   2   1   1    23394.77    22951.34    330.72 o 
   3   1   1     1247.47     1145.42     32.73 o 
   4   1   1     1677.83     1686.78     40.02 o 
   5   1   1      821.78      835.99     34.00 o 
   6   1   1      181.13      215.81     21.30 o 
   7   1   1     1700.91     1769.81     85.19 o 
   8   1   1      192.01      205.89     31.34 o 
   9   1   1      369.69      301.14     51.53 o 
  -8   2   1     1844.65     1970.13    137.58 o 
  -7   2   1      309.93      312.95     50.23 o 
  -6   2   1      241.55      270.13     41.28 o 
  -5   2   1     4534.14     4674.25     95.72 o 
  -4   2   1       42.35       19.09      7.15 o 
  -3   2   1     1771.44     1892.33     44.64 o 
  -2   2   1      255.08      267.70     12.88 o 
  -1   2   1     1739.31     1842.08     54.51 o 
   0   2   1    11079.23    10610.69    192.78 o 
   1   2   1     3406.49     3268.20     75.46 o 
   2   2   1     1120.04      994.58     30.97 o 
   3   2   1     2387.86     2386.15     59.44 o 
   4   2   1      104.25       98.53     10.16 o 
   5   2   1      410.26      409.79     23.82 o 
   6   2   1      508.97      531.98     34.66 o 
   7   2   1       19.00        3.81     12.56 o 
   8   2   1     1039.80     1076.98     71.73 o 
   9   2   1       50.60       70.48     22.74 o 
  -8   3   1      206.34      179.63     40.25 o 
  -7   3   1     1047.46     1049.48     91.75 o 
  -6   3   1      710.47      687.10     66.75 o 
  -5   3   1     5299.75     5371.93    112.63 o 
  -4   3   1       97.96       97.47     12.47 o 
  -3   3   1      584.55      588.70     24.04 o 
  -2   3   1     4975.89     5245.23    102.46 o 
  -1   3   1     2517.17     2396.60     67.67 o 
   0   3   1     3014.54     3045.93     76.05 o 
   1   3   1     7445.05     7294.55    146.39 o 
   2   3   1      544.07      532.69     31.60 o 
   3   3   1    16159.10    15724.03    252.39 o 
   4   3   1       89.89       83.38     13.69 o 
   5   3   1     1844.27     1844.69     60.05 o 
   6   3   1     2884.53     2828.89    108.22 o 
   7   3   1      825.79      942.81     62.90 o 
   8   3   1      168.52      170.51     27.62 o 
   9   3   1        0.30        3.63     15.73 o 
  -8   4   1      145.22      167.51     40.39 o 
  -7   4   1      440.49      415.56     57.60 o 
  -6   4   1        1.97      -15.15     14.10 o 
  -5   4   1     1624.34     1688.54     59.64 o 
  -4   4   1     9728.14     9465.99    140.03 o 
  -3   4   1      358.98      320.49     26.71 o 
  -2   4   1     5077.70     4744.47    103.30 o 
  -1   4   1        8.63       15.58      5.63 o 
   0   4   1        0.22        2.83      3.73 o 
   1   4   1     1881.21     1950.48    105.43 o 
   2   4   1       40.63       35.70      7.90 o 
   3   4   1     5766.39     5645.54    143.11 o 
   4   4   1     4483.53     4445.99    138.30 o 
   5   4   1      446.62      417.04     29.74 o 
   6   4   1     1763.11     1639.67     98.94 o 
   7   4   1       10.03       20.93     17.76 o 
   8   4   1      197.72      185.54     44.33 o 
   9   4   1       51.37       64.11     28.00 o 
  -8   5   1       18.40       -3.87     15.46 o 
  -7   5   1        6.85       25.26     19.99 o 
  -6   5   1        2.14       14.25     16.22 o 
  -5   5   1      222.37      205.74     39.00 o 
  -4   5   1     3125.25     3122.45    107.94 o 
  -3   5   1      850.46      844.98     39.42 o 
  -2   5   1     9846.88     9990.70    144.70 o 
  -1   5   1    12671.88    12804.73    427.33 o 
   0   5   1     1284.54     1402.85     48.18 o 
   1   5   1     5119.07     5357.46    125.03 o 
   2   5   1       10.20       16.32      5.62 o 
   3   5   1     1505.00     1536.46     66.46 o 
   4   5   1     3247.72     3286.33    110.92 o 
   5   5   1       70.31       70.11     26.23 o 
   6   5   1     2602.14     2509.15    104.70 o 
   7   5   1     1522.94     1401.42    114.76 o 
   8   5   1      460.08      382.27     64.27 o 
  -7   6   1      719.96      647.15     77.04 o 
  -6   6   1     2455.33     2232.65    138.17 o 
  -5   6   1        1.86       10.66     10.06 o 
  -4   6   1      510.39      476.86     40.20 o 
  -3   6   1      434.66      473.70     30.69 o 
  -2   6   1       20.20       14.81     10.08 o 
  -1   6   1     9777.19     9621.86    397.72 o 
   0   6   1     3642.45     3559.06    159.19 o 
   1   6   1     1827.63     1777.96     61.90 o 
   2   6   1     3357.00     3272.00     91.45 o 
   3   6   1      656.06      630.56     43.38 o 
   4   6   1      348.72      361.35     49.95 o 
   5   6   1       40.79       35.90     10.79 o 
   6   6   1        7.75       22.52     10.71 o 
   7   6   1     2005.86     1704.98    133.94 o 
   8   6   1      401.37      314.12     60.42 o 
  -7   7   1       74.53       70.94     27.15 o 
  -6   7   1     1118.11      950.24     88.72 o 
  -5   7   1      185.38      154.64     32.82 o 
  -4   7   1      324.31      288.75     32.42 o 
  -3   7   1      519.37      568.94     76.62 o 
  -2   7   1      569.32      573.98     48.06 o 
  -1   7   1      593.10       94.25    323.18 o 
   0   7   1     1285.53     1252.43     50.78 o 
   1   7   1      696.63      766.85     40.66 o 
   2   7   1     9201.66     9554.97    208.76 o 
   3   7   1     2427.74     2291.22     77.06 o 
   4   7   1     1187.97     1127.83     95.63 o 
   5   7   1     1751.75     1593.61     71.68 o 
   6   7   1     1337.98     1270.50    111.79 o 
   7   7   1        3.43      -14.89     18.98 o 
   8   7   1       21.51       31.66     24.64 o 
  -6   8   1      225.89      184.08     40.37 o 
  -5   8   1     1917.58     1863.84    102.59 o 
  -4   8   1      394.26      376.77     38.40 o 
  -3   8   1     2581.39     2403.16    208.34 o 
  -2   8   1      143.04      129.84     19.69 o 
  -1   8   1      333.58      347.90     42.14 o 
   0   8   1      531.31      487.24     45.59 o 
   1   8   1      353.63      352.28     28.34 o 
   2   8   1      158.95      150.64     16.88 o 
   3   8   1     2422.61     2512.81     96.01 o 
   4   8   1       99.89      102.19     15.57 o 
   5   8   1      759.41      747.19     83.65 o 
   6   8   1        3.61       25.93     24.92 o 
   7   8   1       21.96       15.91     19.21 o 
  -5   9   1      351.97      301.50     51.07 o 
  -4   9   1      182.52      183.59     28.59 o 
  -3   9   1      341.90      401.36     47.10 o 
  -2   9   1     2424.70     2451.05    220.59 o 
  -1   9   1      129.01      136.16     28.14 o 
   0   9   1        3.85       10.89     14.37 o 
   1   9   1      172.67      172.22     20.64 o 
   2   9   1      755.77      844.87     71.35 o 
   3   9   1      631.06      641.92     35.46 o 
   4   9   1        0.76       -8.51     21.71 o 
   5   9   1      756.13      652.20     83.60 o 
   6   9   1     1188.86     1200.49    119.54 o 
  -5  10   1      295.05      191.00     41.12 o 
  -4  10   1       14.12       14.96     12.65 o 
  -3  10   1      278.24      289.73     47.83 o 
  -2  10   1     1036.75      966.65     91.29 o 
  -1  10   1      298.42      324.16     44.55 o 
   0  10   1      518.99      504.88     40.98 o 
   1  10   1      955.75      986.49     53.13 o 
   2  10   1      756.02      912.51     98.09 o 
   3  10   1      213.88      232.07     47.72 o 
   4  10   1       10.80       22.65     17.72 o 
   5  10   1      540.16      488.91     79.12 o 
  -3  11   1      753.92      724.43     58.46 o 
  -2  11   1      413.38      384.62     65.31 o 
  -1  11   1        5.23      -18.29     25.20 o 
   0  11   1      186.54      227.28     52.33 o 
   1  11   1      377.87      499.12     78.05 o 
   2  11   1      299.10      330.63     64.27 o 
   3  11   1       72.66       84.59     33.83 o 
   4  11   1       13.66        9.65     20.37 o 
  -2  12   1     1618.85     1677.16    203.63 o 
  -1  12   1      137.57      211.38     53.97 o 
   0  12   1     1034.09     1206.04    126.66 o 
   1  12   1      132.58      133.51     38.64 o 
   2  12   1      106.97       46.05     28.34 o 
  -2 -12   2     1263.94     1373.62    137.57 o 
  -1 -12   2      213.59      161.63     46.61 o 
   0 -12   2      359.87      323.67     66.75 o 
   1 -12   2      124.02      161.52     45.02 o 
   2 -12   2       22.34       20.07     16.55 o 
  -4 -11   2       41.35       36.71     18.55 o 
  -3 -11   2       17.62       20.35     21.41 o 
  -2 -11   2      900.09     1011.08    109.46 o 
  -1 -11   2     1375.41     1444.31    131.11 o 
   0 -11   2      571.85      542.00     76.77 o 
   1 -11   2     2246.14     2724.39    182.74 o 
   2 -11   2       53.04       81.02     23.92 o 
   3 -11   2        9.26       -9.09     13.82 o 
  -5 -10   2       18.61       57.16     28.22 o 
  -4 -10   2      283.64      206.62     49.74 o 
  -3 -10   2        1.79       -1.25     12.76 o 
  -2 -10   2      302.59      323.98     58.35 o 
  -1 -10   2     1463.32     1719.49    134.42 o 
   0 -10   2      125.96      127.55     36.98 o 
   1 -10   2     1605.57     1909.89    140.89 o 
   2 -10   2     2536.52     2615.32    438.99 o 
   3 -10   2      442.68      352.43     57.74 o 
   4 -10   2      717.45      533.28     75.86 o 
   5 -10   2       37.53       12.48     17.53 o 
  -6  -9   2     1964.68     1782.33    149.76 o 
  -5  -9   2      298.08      320.01     59.14 o 
  -4  -9   2      443.30      423.45     66.61 o 
  -3  -9   2     1205.56     1185.26    108.42 o 
  -2  -9   2      337.81      397.63     60.56 o 
  -1  -9   2      145.41      172.93     42.20 o 
   0  -9   2       36.71       33.80     23.69 o 
   1  -9   2        0.76        4.48      4.35 o 
   2  -9   2     1115.06      986.55     59.32 o 
   3  -9   2        5.73       11.24     13.29 o 
   4  -9   2      779.47      711.99     80.69 o 
   5  -9   2      849.75      738.64     84.12 o 
  -7  -8   2      753.05      652.61     90.53 o 
  -6  -8   2       14.39      -11.08     13.45 o 
  -5  -8   2       98.27       71.76     32.10 o 
  -4  -8   2       13.69       -5.44     12.19 o 
  -3  -8   2     1025.49     1108.88     98.21 o 
  -2  -8   2       62.89       72.25     27.23 o 
  -1  -8   2      246.99      226.33     41.41 o 
   0  -8   2       88.01      102.45     24.46 o 
   1  -8   2     2099.48     2205.17    214.43 o 
   2  -8   2        2.69       21.16     17.81 o 
   3  -8   2      580.64      521.08     63.36 o 
   4  -8   2       22.36        4.88     17.51 o 
   5  -8   2     1373.28     1354.96    112.72 o 
   6  -8   2      181.37      143.34     40.56 o 
  -7  -7   2       66.87       76.31     32.34 o 
  -6  -7   2     1511.62     1582.10    129.35 o 
  -5  -7   2       12.43       21.38     18.14 o 
  -4  -7   2     1300.93     1259.29     46.56 o 
  -3  -7   2      108.90       74.39     25.20 o 
  -2  -7   2     6663.95     6793.20    262.84 o 
  -1  -7   2      258.10      260.26     41.43 o 
   0  -7   2     2401.10     2486.97     83.97 o 
   1  -7   2      257.30      269.38     31.08 o 
   2  -7   2     1576.62     1389.93     99.53 o 
   3  -7   2        7.35       15.52      8.40 o 
   4  -7   2     1564.07     1536.27    110.52 o 
   5  -7   2      132.77      133.05     33.96 o 
   6  -7   2        6.19       24.59     20.38 o 
   7  -7   2      264.72      242.12     51.84 o 
  -8  -6   2      133.20       86.58     31.80 o 
  -7  -6   2     2434.73     2099.55    156.08 o 
  -6  -6   2      478.50      447.74     65.84 o 
  -5  -6   2       16.52        1.35     11.91 o 
  -4  -6   2     1028.69     1008.32     49.06 o 
  -3  -6   2     3900.13     3888.68     70.39 o 
  -2  -6   2        6.41        5.83     12.25 o 
  -1  -6   2     1910.41     2008.82    112.49 o 
   0  -6   2      264.83      257.87     19.14 o 
   1  -6   2     1331.25     1363.14     71.54 o 
   2  -6   2      845.74      241.84    469.70 o 
   3  -6   2        8.34        3.03      6.11 o 
   4  -6   2     1339.47     1333.61     98.82 o 
   5  -6   2     2115.19     1901.60    126.19 o 
   6  -6   2       20.35       20.52     21.87 o 
   7  -6   2       52.32       64.30     26.21 o 
  -8  -5   2     1371.98     1365.82    128.69 o 
  -7  -5   2       33.08       54.14     27.44 o 
  -6  -5   2        1.26        3.32      6.29 o 
  -5  -5   2       65.50       60.37     13.77 o 
  -4  -5   2      126.43      144.13     25.22 o 
  -3  -5   2     2886.17     2862.59     69.07 o 
  -2  -5   2     3679.57     3422.73    149.46 o 
  -1  -5   2     2206.19     2163.41    107.94 o 
   0  -5   2     7929.39     7905.05    173.67 o 
   1  -5   2      560.66      559.20     40.20 o 
   2  -5   2      440.18      488.59     37.79 o 
   3  -5   2      189.34      223.64     34.67 o 
   4  -5   2      666.07      619.82     61.94 o 
   5  -5   2     2591.47     2478.52     95.45 o 
   6  -5   2      393.36      357.18     53.50 o 
   7  -5   2      990.95      863.94     92.39 o 
   8  -5   2      914.39      879.25     97.61 o 
  -8  -4   2      620.48      633.29     84.56 o 
  -7  -4   2      268.43      280.87     52.63 o 
  -6  -4   2       25.61       65.34     34.37 o 
  -5  -4   2     2137.93     2085.28     84.09 o 
  -4  -4   2      995.32     1041.96     37.39 o 
  -3  -4   2      199.47      227.23     16.22 o 
  -2  -4   2     5031.69     4916.41    106.53 o 
  -1  -4   2       53.82       68.05     10.60 o 
   0  -4   2    15506.20    15247.89    280.12 o 
   1  -4   2     3114.22     2979.67    106.47 o 
   2  -4   2     1046.40     1099.85     91.31 o 
   3  -4   2     6000.04     6202.27    220.58 o 
   4  -4   2      794.45      758.20     36.55 o 
   5  -4   2       99.49      121.25     29.01 o 
   6  -4   2       96.60      100.72     18.63 o 
   7  -4   2       38.96       63.16     27.11 o 
   8  -4   2     1596.85     1629.88    133.64 o 
  -8  -3   2       45.87       76.60     28.30 o 
  -7  -3   2     3606.15     3763.92    201.95 o 
  -6  -3   2       21.09       18.97     10.08 o 
  -5  -3   2     1795.04     1766.77     77.13 o 
  -4  -3   2     1328.75     1307.78     41.97 o 
  -3  -3   2     1156.09     1094.20     38.42 o 
  -2  -3   2      481.24      440.84     27.74 o 
  -1  -3   2      223.55      252.77     27.13 o 
   0  -3   2     2098.13     2170.70     66.03 o 
   1  -3   2     9317.39     8827.89    242.38 o 
   2  -3   2     2064.34     2087.70     71.83 o 
   3  -3   2     7790.48     7666.14     93.95 o 
   4  -3   2     1023.32     1021.58     35.94 o 
   5  -3   2       13.42       15.08     11.45 o 
   6  -3   2      763.30      801.33     67.93 o 
   7  -3   2      244.45      216.16     44.13 o 
   8  -3   2       37.40       15.67     18.11 o 
  -8  -2   2      876.56      837.74     93.48 o 
  -7  -2   2      880.35      968.25     93.53 o 
  -6  -2   2      981.94     1033.38     61.71 o 
  -5  -2   2     2222.46     2182.34     54.56 o 
  -4  -2   2     5657.74     5478.96    115.90 o 
  -3  -2   2      322.05      319.11     29.23 o 
  -2  -2   2     8346.33     8661.43    121.76 o 
  -1  -2   2     6068.34     6152.54    183.50 o 
   0  -2   2     3421.33     3253.40     72.91 o 
   1  -2   2    12841.30    12082.44    313.24 o 
   2  -2   2     1143.54     1211.37     93.28 o 
   3  -2   2     2090.70     2119.81     53.86 o 
   4  -2   2    12752.75    12970.63    216.91 o 
   5  -2   2       11.68        6.43     11.62 o 
   6  -2   2      664.76      638.85     44.82 o 
   7  -2   2       14.68        4.67     13.13 o 
   8  -2   2      242.68      259.17     51.56 o 
   9  -2   2      141.06      104.96     35.41 o 
  -9  -1   2      385.11      336.68     63.60 o 
  -8  -1   2       79.11       62.77     19.73 o 
  -7  -1   2       74.45       61.40     15.60 o 
  -6  -1   2     1471.97     1539.09     75.36 o 
  -5  -1   2      111.06      124.78     11.56 o 
  -4  -1   2     7887.88     8048.40    156.61 o 
  -3  -1   2    10000.19    10137.79    132.34 o 
  -2  -1   2      314.81      301.14     13.33 o 
  -1  -1   2    11485.09    11443.35    168.35 o 
   0  -1   2      255.94      264.94     16.61 o 
   1  -1   2      553.28      503.27     30.95 o 
   2  -1   2      605.02      626.23     30.80 o 
   3  -1   2      134.85      150.19      9.96 o 
   4  -1   2     8580.77     8630.43    132.39 o 
   5  -1   2     1907.60     1921.72     48.12 o 
   6  -1   2     2638.09     2634.61     95.25 o 
   7  -1   2     2725.79     2867.21    108.94 o 
   8  -1   2       12.66       -4.18     16.52 o 
   9  -1   2      108.09      142.49     42.01 o 
  -9   0   2      523.96      523.04     53.09 o 
  -8   0   2      421.39      417.92     44.14 o 
  -7   0   2      526.70      569.36     47.82 o 
  -6   0   2      923.11      820.83     52.90 o 
  -5   0   2      806.28      840.03     31.01 o 
  -4   0   2       12.65       23.09      8.08 o 
  -3   0   2     5643.10     5669.07     76.80 o 
  -2   0   2     2803.20     2922.60     46.58 o 
  -1   0   2    16250.52    15847.22    228.37 o 
   0   0   2     3176.06     3197.79     71.16 o 
   1   0   2      113.90      126.64     12.58 o 
   2   0   2    28937.88    28035.33    392.57 o 
   3   0   2      958.81      932.66     29.70 o 
   4   0   2      114.86      116.60     10.06 o 
   5   0   2     2158.46     2114.71     50.81 o 
   6   0   2        0.43        5.13      7.11 o 
   7   0   2     3355.16     3458.37    122.61 o 
   8   0   2     1364.35     1466.25     81.07 o 
   9   0   2       27.39       33.46     14.18 o 
  -8   1   2     1824.77     1865.50    134.83 o 
  -7   1   2       59.48       45.26     14.50 o 
  -6   1   2      161.38      185.07     24.96 o 
  -5   1   2      726.83      759.22     29.21 o 
  -4   1   2      696.45      648.03     24.32 o 
  -3   1   2     1099.51     1134.57     28.87 o 
  -2   1   2      312.51      333.36     13.38 o 
  -1   1   2      246.59      265.60      9.34 o 
   0   1   2    26067.05    24015.38    585.26 o 
   1   1   2     2226.22     2072.69     85.02 o 
   2   1   2     2286.36     2268.44     47.41 o 
   3   1   2      955.86      876.25     29.95 o 
   4   1   2      703.55      631.61     25.18 o 
   5   1   2      260.53      259.34     18.14 o 
   6   1   2      672.79      668.56     49.91 o 
   7   1   2       61.72       61.67     17.08 o 
   8   1   2      752.23      785.88     59.40 o 
   9   1   2        0.89        7.95     11.08 o 
  -8   2   2      287.46      262.82     47.60 o 
  -7   2   2      878.66      897.70     82.87 o 
  -6   2   2      275.46      288.33     42.40 o 
  -5   2   2     5410.23     5712.82    109.87 o 
  -4   2   2      255.88      239.93     18.46 o 
  -3   2   2       10.94        7.75      3.16 o 
  -2   2   2      156.84      155.02     11.19 o 
  -1   2   2     5034.51     5117.12    119.13 o 
   0   2   2     5841.88     6067.23    173.98 o 
   1   2   2     2738.67     2810.98     93.16 o 
   2   2   2     1085.51     1084.61     35.35 o 
   3   2   2    12861.21    12661.85    203.91 o 
   4   2   2      390.43      413.41     23.95 o 
   5   2   2      519.16      509.34     26.20 o 
   6   2   2      411.82      475.43     31.61 o 
   7   2   2     1644.48     1683.99     83.27 o 
   8   2   2       25.25       30.40     16.86 o 
   9   2   2       42.46       45.95     19.36 o 
  -8   3   2      497.41      453.78     64.40 o 
  -7   3   2      124.36      138.66     33.18 o 
  -6   3   2      243.30      248.34     30.52 o 
  -5   3   2     2121.83     2200.40     61.11 o 
  -4   3   2     3595.43     3587.51     93.80 o 
  -3   3   2       26.86       14.10     13.02 o 
  -2   3   2      668.65      583.86     29.87 o 
  -1   3   2      194.15      209.02     17.90 o 
   0   3   2     3901.77     3797.27    120.38 o 
   1   3   2     1149.12     1200.76     54.99 o 
   2   3   2     1545.90     1546.48     53.62 o 
   3   3   2     3805.19     3827.18     84.44 o 
   4   3   2     3087.12     3005.29     91.86 o 
   5   3   2      675.82      706.17     31.45 o 
   6   3   2     1683.07     1759.85     81.05 o 
   7   3   2      347.85      327.13     36.32 o 
   8   3   2        0.58        1.28     29.84 o 
   9   3   2        2.22      -11.36     13.56 o 
  -8   4   2      402.06      325.40     53.45 o 
  -7   4   2      188.50      187.14     38.48 o 
  -6   4   2      870.48      880.77     87.65 o 
  -5   4   2     1771.96     1723.23     62.10 o 
  -4   4   2     1058.25     1026.45     37.31 o 
  -3   4   2       67.14       59.44     12.32 o 
  -2   4   2     3252.99     3389.31     91.50 o 
  -1   4   2     1863.54     1782.42     61.45 o 
   0   4   2     6690.11     6788.97    145.36 o 
   1   4   2     1586.73     1665.30     71.57 o 
   2   4   2     6036.60     5907.09    141.22 o 
   3   4   2     3201.68     3029.05     79.30 o 
   4   4   2     1147.84     1114.35     55.39 o 
   5   4   2      408.39      404.87     27.40 o 
   6   4   2     1733.96     1818.96     84.90 o 
   7   4   2     1110.60     1112.66     97.74 o 
   8   4   2      191.87      183.04     43.74 o 
   9   4   2      187.36      120.52     35.44 o 
  -8   5   2        1.63       13.45     11.55 o 
  -7   5   2       14.62       15.76     14.69 o 
  -6   5   2       24.10       24.20     14.65 o 
  -5   5   2     3977.73     3939.61    132.45 o 
  -4   5   2      514.47      513.16     38.54 o 
  -3   5   2     2374.79     2438.08     82.23 o 
  -2   5   2     1769.32     1745.45     67.86 o 
  -1   5   2     5192.95     5330.72    132.93 o 
   0   5   2     1513.12     1736.65     58.51 o 
   1   5   2       44.86       45.37     11.93 o 
   2   5   2       32.62       64.68      9.07 o 
   3   5   2     5925.34     5478.84    146.48 o 
   4   5   2      762.73      750.41     38.66 o 
   5   5   2     1888.61     1836.82    116.27 o 
   6   5   2      532.39      495.39     41.73 o 
   7   5   2      506.63      466.24     65.16 o 
   8   5   2       51.30       24.91     22.56 o 
  -7   6   2      185.65      180.53     40.75 o 
  -6   6   2      867.33      833.63     99.82 o 
  -5   6   2       78.84       75.21     18.98 o 
  -4   6   2      904.30      884.95     53.93 o 
  -3   6   2      889.00      874.63     42.10 o 
  -2   6   2     5650.57     5497.33    197.86 o 
  -1   6   2     1932.77     1393.34    677.25 o 
   0   6   2        8.96        6.44      5.12 o 
   1   6   2     1188.85     1176.60     64.32 o 
   2   6   2     4679.95     4792.20    115.88 o 
   3   6   2     1024.61     1029.97     56.48 o 
   4   6   2      493.16      505.88     59.01 o 
   5   6   2       23.68       24.03     16.75 o 
   6   6   2     4592.06     4126.61    267.98 o 
   7   6   2      200.89      186.21     43.26 o 
   8   6   2       38.49       70.47     33.84 o 
  -6   7   2      151.11      131.04     33.26 o 
  -5   7   2       67.67       46.73     18.03 o 
  -4   7   2     1696.22     1592.38     90.29 o 
  -3   7   2       85.44      102.62     18.44 o 
  -2   7   2     1496.60     1488.61     56.05 o 
  -1   7   2     6084.91     6257.88    223.12 o 
   0   7   2      481.26      456.86     30.77 o 
   1   7   2     8198.38     8466.19    195.93 o 
   2   7   2        4.32        5.00     13.90 o 
   3   7   2     1189.79     1208.51     55.25 o 
   4   7   2      226.38      210.63     39.17 o 
   5   7   2      705.55      751.44     80.59 o 
   6   7   2      644.04      550.49     71.77 o 
   7   7   2      684.68      635.16     81.05 o 
   8   7   2      104.52      118.63     38.52 o 
  -6   8   2     1616.96     1463.31    113.79 o 
  -5   8   2        8.49       10.49      9.66 o 
  -4   8   2      383.47      396.31     46.01 o 
  -3   8   2       73.49       37.13     13.81 o 
  -2   8   2       27.34       36.08      9.52 o 
  -1   8   2     1535.79     1671.13     99.99 o 
   0   8   2      974.01      310.85    532.81 o 
   1   8   2     2897.56     3101.15    103.99 o 
   2   8   2     5710.70     5929.54    153.56 o 
   3   8   2      328.45      310.84     37.32 o 
   4   8   2     2734.49     2818.24    171.38 o 
   5   8   2       47.46       18.84     20.22 o 
   6   8   2      544.47      540.20     74.50 o 
   7   8   2      353.00      360.86     65.11 o 
  -5   9   2      826.53      823.02    143.43 o 
  -4   9   2      657.50      685.66     54.39 o 
  -3   9   2     1172.44     1192.06    107.28 o 
  -2   9   2        0.53        1.08      8.34 o 
  -1   9   2      581.28      502.57     39.48 o 
   0   9   2     1751.55     1657.27     95.56 o 
   1   9   2        1.58        3.33      6.11 o 
   2   9   2     5478.16     5807.16    280.28 o 
   3   9   2      730.97      740.05     43.06 o 
   4   9   2     1375.65     1353.11     71.58 o 
   5   9   2     1405.68     1372.38    122.96 o 
   6   9   2      121.52       89.88     30.84 o 
  -4  10   2      372.45      284.61     48.52 o 
  -3  10   2     2446.76     2394.77    176.35 o 
  -2  10   2      877.59      909.02     60.12 o 
  -1  10   2        4.19       11.78     12.52 o 
   0  10   2      480.71      533.04     51.50 o 
   1  10   2      414.66      474.20     37.47 o 
   2  10   2      307.56      281.00     26.79 o 
   3  10   2      493.55      488.43     74.66 o 
   4  10   2      213.13      165.53     41.16 o 
   5  10   2     1996.18     2019.29    159.94 o 
   6  10   2      466.38      393.18     70.74 o 
  -3  11   2      589.39      477.21     82.10 o 
  -2  11   2     1769.76     1715.27     88.12 o 
  -1  11   2      652.73      696.86     70.07 o 
   0  11   2     1418.44     1595.88    139.22 o 
   1  11   2      218.51      264.11     59.60 o 
   2  11   2      394.14      514.46     77.69 o 
   3  11   2      189.24      276.00     59.56 o 
   4  11   2      100.13       69.43     30.19 o 
  -2  12   2      287.46      215.36     47.00 o 
  -1  12   2      781.13      715.64     99.95 o 
   0  12   2      410.09      579.08     88.04 o 
   1  12   2     2252.82     2449.29    187.65 o 
   2  12   2       19.82       35.88     30.31 o 
  -2 -12   3       21.24      -25.62     18.00 o 
  -1 -12   3       86.01      132.39     49.06 o 
   0 -12   3        6.22       -4.42     24.38 o 
   1 -12   3      298.72      385.10     69.72 o 
  -3 -11   3     1421.14     1487.78    139.06 o 
  -2 -11   3     1368.90     1495.45    135.48 o 
  -1 -11   3       16.49       33.78     24.74 o 
   0 -11   3      452.05      525.51     79.29 o 
   1 -11   3       79.85      122.09     40.96 o 
   2 -11   3       15.90      -22.05     32.65 o 
   3 -11   3      214.93      195.01     36.44 o 
  -5 -10   3       33.80        2.41     25.83 o 
  -4 -10   3        1.85      -35.82     27.14 o 
  -3 -10   3        0.42        6.03     14.19 o 
  -2 -10   3     2495.72     2570.25    171.25 o 
  -1 -10   3      656.83      639.89     81.55 o 
   0 -10   3     1721.45     1881.34    140.47 o 
   1 -10   3     1309.98     1548.11    125.15 o 
   2 -10   3       44.54       45.13     18.14 o 
   3 -10   3      131.58      137.93     27.48 o 
   4 -10   3       28.79       25.15     22.65 o 
   5 -10   3        9.60      -20.59     22.82 o 
  -6  -9   3       19.34       -2.68     27.20 o 
  -5  -9   3        0.70       -1.01     14.84 o 
  -4  -9   3      697.88      899.98     97.53 o 
  -3  -9   3      389.45      394.01     63.34 o 
  -2  -9   3      406.11      449.86     63.15 o 
  -1  -9   3      938.56      940.67     92.57 o 
   0  -9   3      496.35      594.89     70.81 o 
   1  -9   3     4935.29     5269.54    365.06 o 
   2  -9   3      929.17      931.43    153.91 o 
   3  -9   3     1148.66     1038.66     98.00 o 
   4  -9   3      410.91      453.84     66.42 o 
   5  -9   3      202.82      169.73     42.83 o 
  -6  -8   3     1820.28     1734.14    143.46 o 
  -5  -8   3       57.05       79.93     32.75 o 
  -4  -8   3     1902.60     2019.93    142.15 o 
  -3  -8   3      282.52      290.76     50.27 o 
  -2  -8   3       66.11       38.45     17.32 o 
  -1  -8   3     1430.17     1454.87    108.46 o 
   0  -8   3       51.64       56.89      9.55 o 
   1  -8   3     3330.19     3520.64    108.53 o 
   2  -8   3     3620.95     3226.50    172.74 o 
   3  -8   3      857.38      849.88     56.05 o 
   4  -8   3     2612.16     2580.80    158.51 o 
   5  -8   3      239.21      220.18     46.65 o 
   6  -8   3       18.92        8.57     13.88 o 
  -7  -7   3       30.57       35.11     27.46 o 
  -6  -7   3     1056.05     1042.70    105.15 o 
  -5  -7   3      572.13      552.57     72.07 o 
  -4  -7   3     2961.66     2891.53    165.66 o 
  -3  -7   3     4330.91     4273.15    202.14 o 
  -2  -7   3      467.82      512.86     60.24 o 
  -1  -7   3      661.49      686.96     67.43 o 
   0  -7   3       60.91       63.19      9.83 o 
   1  -7   3       42.14       47.68     10.75 o 
   2  -7   3     1933.73     1121.48    548.07 o 
   3  -7   3      465.93      447.13     42.71 o 
   4  -7   3     2823.67     2697.78    156.32 o 
   5  -7   3     2688.60     2328.28    149.29 o 
   6  -7   3      706.54      687.79     82.69 o 
   7  -7   3     1547.74     1436.63    127.62 o 
  -7  -6   3      777.61      719.90     89.62 o 
  -6  -6   3       25.78       36.74     19.63 o 
  -5  -6   3      483.03      456.29     54.88 o 
  -4  -6   3      266.42      293.37     22.74 o 
  -3  -6   3     5358.07     5126.95    216.25 o 
  -2  -6   3     2869.17     2828.10    106.31 o 
  -1  -6   3     3892.12     3776.89    165.73 o 
   0  -6   3     4556.25     4646.30    110.13 o 
   1  -6   3      553.66      525.59     64.92 o 
   2  -6   3      783.11      538.39    238.77 o 
   3  -6   3        2.68        7.80      6.24 o 
   4  -6   3       10.97       -3.71     13.80 o 
   5  -6   3     3519.17     3381.15    119.16 o 
   6  -6   3      365.92      386.55     58.81 o 
   7  -6   3      254.55      246.54     50.63 o 
  -8  -5   3      679.08      681.98     93.05 o 
  -7  -5   3       77.89       89.83     32.30 o 
  -6  -5   3        2.35       16.66      8.44 o 
  -5  -5   3      464.08      433.86     50.93 o 
  -4  -5   3     1131.19     1100.82     51.25 o 
  -3  -5   3      428.25      424.46     21.41 o 
  -2  -5   3     1930.73     1883.03     75.06 o 
  -1  -5   3      324.29      287.21     36.00 o 
   0  -5   3    15306.01    15189.48    283.27 o 
   1  -5   3     1124.35      966.24     41.98 o 
   2  -5   3       31.37       67.61     12.52 o 
   3  -5   3      227.14      219.05     36.38 o 
   4  -5   3     1120.95     1070.53     57.46 o 
   5  -5   3        4.14       32.90     16.86 o 
   6  -5   3       14.42        6.08     12.42 o 
   7  -5   3       89.96       96.02     32.61 o 
   8  -5   3     1288.10     1215.76    118.32 o 
  -8  -4   3      200.60      146.47     41.86 o 
  -7  -4   3     1846.18     1774.51    137.37 o 
  -6  -4   3       11.34       13.40     11.56 o 
  -5  -4   3      408.23      400.20     34.95 o 
  -4  -4   3      157.72      185.24     15.49 o 
  -3  -4   3     3167.50     3001.27     72.07 o 
  -2  -4   3     1858.12     1926.33     71.21 o 
  -1  -4   3      474.39      417.43     28.01 o 
   0  -4   3      267.15      273.79     15.21 o 
   1  -4   3     5282.84     4985.24    154.68 o 
   2  -4   3     1647.37     1698.65     62.84 o 
   3  -4   3     6967.25     6714.31    238.49 o 
   4  -4   3      265.85      268.13     18.58 o 
   5  -4   3      266.51      272.05     42.21 o 
   6  -4   3      101.20      109.01     31.32 o 
   7  -4   3      792.99      737.45     83.36 o 
   8  -4   3       10.26       13.51     21.19 o 
  -8  -3   3      645.94      690.33     89.25 o 
  -7  -3   3      907.76      805.84     88.58 o 
  -6  -3   3      307.95      387.42     56.95 o 
  -5  -3   3      438.65      439.54     37.12 o 
  -4  -3   3     3100.20     3016.67     70.15 o 
  -3  -3   3     4741.74     4946.64    101.92 o 
  -2  -3   3      195.06      257.58     17.02 o 
  -1  -3   3     2511.61     2460.42     72.22 o 
   0  -3   3     4239.84     3993.01     91.05 o 
   1  -3   3     2873.59     2870.55     98.74 o 
   2  -3   3      483.17      473.87     38.38 o 
   3  -3   3     1375.70     1362.87     39.36 o 
   4  -3   3     5138.60     5074.88     95.64 o 
   5  -3   3       15.41        8.15     17.36 o 
   6  -3   3      792.36      820.57     79.09 o 
   7  -3   3       19.58       15.63     17.92 o 
   8  -3   3      448.74      405.18     65.05 o 
  -8  -2   3     1704.42     1696.66    138.66 o 
  -7  -2   3     1423.60     1447.16    119.06 o 
  -6  -2   3       40.95       34.50     20.91 o 
  -5  -2   3      716.53      745.55     39.25 o 
  -4  -2   3     2472.79     2418.91     60.42 o 
  -3  -2   3     3082.75     3410.63     66.32 o 
  -2  -2   3      571.33      652.09     23.32 o 
  -1  -2   3     4204.25     4072.69     68.63 o 
   0  -2   3    14647.89    13856.01    270.36 o 
   1  -2   3     3761.61     3762.67    109.95 o 
   2  -2   3      503.10      518.95     40.68 o 
   3  -2   3     3009.26     2950.03     66.53 o 
   4  -2   3      824.06      806.28     33.70 o 
   5  -2   3       11.12       10.60      7.40 o 
   6  -2   3        0.62       -7.00     10.16 o 
   7  -2   3      201.42      263.37     47.25 o 
   8  -2   3      305.33      348.05     59.53 o 
   9  -2   3        3.48      -31.30     32.91 o 
  -8  -1   3      235.63      212.68     48.18 o 
  -7  -1   3       44.22       55.50     16.74 o 
  -6  -1   3        3.38        4.50      8.39 o 
  -5  -1   3     4404.58     4445.60     84.25 o 
  -4  -1   3     2651.09     2715.06     56.27 o 
  -3  -1   3     2642.34     2860.64     59.33 o 
  -2  -1   3     2687.04     2833.36     52.62 o 
  -1  -1   3    10631.86    10682.15    213.29 o 
   0  -1   3      266.62      339.82     15.08 o 
   1  -1   3    10895.16    11788.10    311.74 o 
   2  -1   3     3791.64     4058.93     85.90 o 
   3  -1   3    13992.49    13837.62    209.81 o 
   4  -1   3      955.25      942.55     29.58 o 
   5  -1   3        2.68        2.44      3.31 o 
   6  -1   3      628.61      690.77     87.79 o 
   7  -1   3     2044.82     2142.57     97.25 o 
   8  -1   3       83.54       82.33     26.44 o 
   9  -1   3       45.38       34.76     22.74 o 
  -8   0   3      721.19      702.88     58.96 o 
  -7   0   3     1124.49     1243.37     72.37 o 
  -6   0   3      337.39      355.64     34.61 o 
  -5   0   3      131.84      127.37     11.15 o 
  -4   0   3    10830.82    10738.05    147.52 o 
  -3   0   3     2021.27     2012.55     41.69 o 
  -2   0   3     8147.95     8461.72    107.76 o 
  -1   0   3     1610.76     1605.03     38.10 o 
   0   0   3     1770.64     1831.94     30.32 o 
   1   0   3     4093.99     4164.94    123.20 o 
   2   0   3    19573.41    19963.49    282.67 o 
   3   0   3      430.05      483.18     19.51 o 
   4   0   3     8806.86     8834.98    152.45 o 
   5   0   3      856.96      873.81     29.39 o 
   6   0   3     2872.78     3028.74    103.44 o 
   7   0   3      443.38      429.64     30.73 o 
   8   0   3       88.24       89.56     40.24 o 
   9   0   3      106.26      136.30     42.01 o 
  -8   1   3        2.70       12.03     17.91 o 
  -7   1   3        3.73       -0.78     15.78 o 
  -6   1   3       48.69       51.21     12.44 o 
  -5   1   3      217.73      216.48     15.50 o 
  -4   1   3     1393.90     1336.32     36.73 o 
  -3   1   3      607.99      554.27     18.06 o 
  -2   1   3     1618.30     1619.49     33.88 o 
  -1   1   3    41742.56    37730.34    925.30 o 
   0   1   3      104.05      119.78     14.94 o 
   1   1   3     6143.41     6194.05    120.04 o 
   2   1   3     7240.64     7662.34    121.56 o 
   3   1   3     1451.96     1489.97     40.13 o 
   4   1   3     1770.33     1934.91     53.25 o 
   5   1   3       59.70       32.76     12.77 o 
   6   1   3     1087.09     1106.97     59.29 o 
   7   1   3     3357.74     3602.80    125.74 o 
   8   1   3        4.36        5.22     11.57 o 
   9   1   3      464.98      448.32     47.24 o 
  -8   2   3     1034.35     1112.31    100.47 o 
  -7   2   3      145.57      137.87     33.63 o 
  -6   2   3     1322.91     1386.17     56.96 o 
  -5   2   3      133.34      148.84     16.88 o 
  -4   2   3      315.78      324.23     21.13 o 
  -3   2   3     9875.14    10321.56     97.82 o 
  -2   2   3        2.63       13.28      6.11 o 
  -1   2   3    18496.30    18456.80    329.66 o 
   0   2   3     9796.37     9818.42    270.93 o 
   1   2   3     8749.91     8671.91    164.27 o 
   2   2   3    11415.13    11051.35    213.48 o 
   3   2   3       73.00       94.72     10.76 o 
   4   2   3      550.37      607.40     28.93 o 
   5   2   3       38.98       25.29      6.47 o 
   6   2   3     1489.50     1512.28     57.87 o 
   7   2   3      962.73      958.07     61.19 o 
   8   2   3      608.63      663.23     54.72 o 
   9   2   3      251.67      269.55     37.74 o 
  -8   3   3     1190.30     1193.82    103.53 o 
  -7   3   3      101.06      120.59     30.92 o 
  -6   3   3     2800.79     2768.30     85.70 o 
  -5   3   3     3667.88     3605.11     93.13 o 
  -4   3   3      120.29      123.34     11.53 o 
  -3   3   3     1003.13     1058.54     36.31 o 
  -2   3   3      905.60      954.49     38.47 o 
  -1   3   3      977.17     1016.48     31.46 o 
   0   3   3     5950.72     5805.26    342.01 o 
   1   3   3      835.36      845.12     33.44 o 
   2   3   3    13635.83    13136.73    208.39 o 
   3   3   3     8386.81     8148.86    145.98 o 
   4   3   3        7.39        7.78      3.95 o 
   5   3   3     3730.28     3765.12    118.60 o 
   6   3   3       13.51       23.31      9.32 o 
   7   3   3        6.51       -1.68     10.49 o 
   8   3   3      405.22      387.61     42.71 o 
   9   3   3      133.26      126.46     29.24 o 
  -8   4   3      273.36      247.78     46.33 o 
  -7   4   3      366.43      382.93     53.93 o 
  -6   4   3      582.77      548.94     60.33 o 
  -5   4   3     3911.19     3861.67     99.65 o 
  -4   4   3     2759.56     2779.28     66.37 o 
  -3   4   3     2722.43     2720.84     95.33 o 
  -2   4   3     3764.25     3853.54     77.53 o 
  -1   4   3     3610.27     3625.98    123.43 o 
   0   4   3      684.16      595.00     31.53 o 
   1   4   3       13.81       17.66      8.00 o 
   2   4   3       17.98       12.24      4.76 o 
   3   4   3    11698.24    11319.11    240.44 o 
   4   4   3     1267.21     1267.90     59.84 o 
   5   4   3     3623.65     3631.80     96.27 o 
   6   4   3      561.53      578.62     45.53 o 
   7   4   3      177.28      212.78     30.17 o 
   8   4   3      308.00      286.29     49.64 o 
   9   4   3      104.40       89.89     32.14 o 
  -7   5   3       94.77       95.78     26.03 o 
  -6   5   3      343.90      377.44     45.13 o 
  -5   5   3      529.23      506.32     60.10 o 
  -4   5   3     2911.62     2986.38    102.36 o 
  -3   5   3      202.68      201.33     18.76 o 
  -2   5   3    19404.55    19064.33    368.57 o 
  -1   5   3      700.74      660.29     38.90 o 
   0   5   3      917.25      941.06     42.96 o 
   1   5   3      959.75     1147.16     64.97 o 
   2   5   3      491.30      465.53     25.13 o 
   3   5   3     1709.82     1653.90     68.79 o 
   4   5   3      326.77      324.57     30.37 o 
   5   5   3      384.85      362.66     48.30 o 
   6   5   3     4824.97     4512.70    207.51 o 
   7   5   3       48.77       57.43     23.57 o 
   8   5   3      129.88       82.79     30.07 o 
  -7   6   3      372.32      286.12     46.71 o 
  -6   6   3      145.84      135.44     25.17 o 
  -5   6   3      298.52      313.16     33.46 o 
  -4   6   3     1132.71     1122.30     61.02 o 
  -3   6   3      108.49      111.95     17.53 o 
  -2   6   3     3039.37     2952.85     80.23 o 
  -1   6   3     2034.69     1998.20    105.39 o 
   0   6   3     2047.25     2038.78     70.99 o 
   1   6   3     5383.59     5430.72    185.32 o 
   2   6   3        1.29        1.28      4.81 o 
   3   6   3      688.25      652.17     44.27 o 
   4   6   3      367.17      335.68     47.13 o 
   5   6   3     1254.78     1186.85     95.33 o 
   6   6   3      692.90      561.10     67.88 o 
   7   6   3      956.25      925.56     93.48 o 
   8   6   3      144.09      128.22     38.38 o 
  -6   7   3      348.43      377.53     41.43 o 
  -5   7   3       39.18       50.34     15.79 o 
  -4   7   3       58.96       62.36     16.18 o 
  -3   7   3      450.66      492.11     38.33 o 
  -2   7   3     1985.38     1913.53     64.90 o 
  -1   7   3     2927.56     2947.96    138.68 o 
   0   7   3        4.35       -1.31     10.77 o 
   1   7   3     1725.23     1745.76     89.70 o 
   2   7   3     4859.52     4936.72    145.34 o 
   3   7   3      385.86      373.78     31.32 o 
   4   7   3      452.50      507.56     61.40 o 
   5   7   3      243.85      246.82     45.15 o 
   6   7   3       60.74       73.50     27.71 o 
   7   7   3      204.39      180.51     44.35 o 
   8   7   3      304.49      203.46     46.84 o 
  -6   8   3     1206.75     1211.21    124.04 o 
  -5   8   3      263.20      262.38     33.79 o 
  -4   8   3        3.06       -2.79     10.20 o 
  -3   8   3      568.96      578.80     51.03 o 
  -2   8   3     3279.84     3054.90    109.48 o 
  -1   8   3        5.03       15.84      8.51 o 
   0   8   3      238.63      290.28     37.71 o 
   1   8   3        5.90        6.12     10.92 o 
   2   8   3     1507.10     1623.20     89.93 o 
   3   8   3        9.54       19.31     10.08 o 
   4   8   3      995.67     1047.73     57.50 o 
   5   8   3      486.97      506.78     70.13 o 
   6   8   3     1148.73     1215.51    112.64 o 
   7   8   3        4.03        0.29     19.43 o 
  -5   9   3      327.93      399.07     65.53 o 
  -4   9   3       31.21       10.89     11.29 o 
  -3   9   3     1067.45     1055.10    169.40 o 
  -2   9   3        3.85       -1.26      7.79 o 
  -1   9   3      194.60      189.75     24.91 o 
   0   9   3      120.20      131.77     27.54 o 
   1   9   3     2536.61     2641.39    194.54 o 
   2   9   3      216.81      202.33     43.21 o 
   3   9   3      484.93      494.30     37.71 o 
   4   9   3      138.89      142.61     21.03 o 
   5   9   3     1343.33     1125.61    111.20 o 
   6   9   3       12.49      -16.18     24.06 o 
   7   9   3       32.51       71.25     34.76 o 
  -4  10   3      331.10      262.87     56.95 o 
  -3  10   3        5.65        1.78     15.91 o 
  -2  10   3      810.68      661.78     58.20 o 
  -1  10   3      249.90      247.21     39.98 o 
   0  10   3      301.07      330.56     43.54 o 
   1  10   3      510.55      538.24     42.34 o 
   2  10   3     2217.89     2444.30    127.76 o 
   3  10   3       85.01       94.75     30.40 o 
   4  10   3     1454.86     1319.75    123.54 o 
   5  10   3       96.11       57.19     29.21 o 
   6  10   3      147.33      183.74     49.08 o 
  -3  11   3     2771.49     2437.48    205.83 o 
  -2  11   3        1.32      -19.74     14.12 o 
  -1  11   3      237.70      206.14     37.18 o 
   0  11   3       39.75       53.25     20.49 o 
   1  11   3      127.29      173.11     46.13 o 
   2  11   3      472.96      533.28     80.45 o 
   3  11   3      202.38      197.97     50.47 o 
   4  11   3      686.05      779.77    100.68 o 
  -2  12   3      609.86      527.47     69.98 o 
  -1  12   3      824.82      838.82    107.05 o 
   0  12   3      910.23     1132.58    123.02 o 
   1  12   3       11.81       34.80     26.43 o 
   2  12   3        4.89      -25.53     29.93 o 
  -1 -12   4       12.51      -16.24     29.64 o 
   0 -12   4       79.14       64.08     26.65 o 
   1 -12   4      233.53      295.33     59.33 o 
  -3 -11   4       26.65       37.51     27.99 o 
  -2 -11   4     1955.32     2014.29    158.99 o 
  -1 -11   4      361.33      457.55     74.43 o 
   0 -11   4     1047.42     1264.04    120.65 o 
   1 -11   4      656.18      794.16     94.09 o 
   2 -11   4       34.86       28.13     13.53 o 
   3 -11   4       31.80       27.10     16.67 o 
  -4 -10   4       78.80       95.81     35.25 o 
  -3 -10   4      954.31     1022.26    107.64 o 
  -2 -10   4       14.40       10.60     12.54 o 
  -1 -10   4       69.34       71.63     24.54 o 
   0 -10   4      331.66      411.66     62.18 o 
   1 -10   4     2236.85     2740.58    171.80 o 
   2 -10   4      112.25       90.65     22.47 o 
   3 -10   4      349.73      368.07     43.83 o 
   4 -10   4       96.56       85.47     25.28 o 
  -5  -9   4       15.50       38.02     18.99 o 
  -4  -9   4      927.15      989.44    103.49 o 
  -3  -9   4      406.04      365.95     61.16 o 
  -2  -9   4      815.32      716.15     82.42 o 
  -1  -9   4        4.23        5.25     15.85 o 
   0  -9   4     1358.84     1482.39    114.01 o 
   1  -9   4      210.33      224.95     42.32 o 
   2  -9   4      573.43      599.39     77.14 o 
   3  -9   4        6.03       12.38     21.03 o 
   4  -9   4      301.67      344.26     58.09 o 
   5  -9   4       85.73       44.56     20.33 o 
  -6  -8   4      375.51      373.08     64.77 o 
  -5  -8   4       43.15       33.23     23.03 o 
  -4  -8   4      665.27      638.96     78.43 o 
  -3  -8   4      830.84      782.34     83.88 o 
  -2  -8   4      617.53      572.58     67.86 o 
  -1  -8   4      286.51      259.31     43.63 o 
   0  -8   4     3023.04     2908.24    122.75 o 
   1  -8   4     1803.69     1962.90    119.63 o 
   2  -8   4        1.26       18.63     21.50 o 
   3  -8   4      369.06      361.81     35.84 o 
   4  -8   4      399.92      404.55     61.61 o 
   5  -8   4      249.14      187.28     43.73 o 
   6  -8   4       85.34       51.21     22.79 o 
  -7  -7   4     1763.80     1853.50    154.14 o 
  -6  -7   4      277.41      225.50     49.06 o 
  -5  -7   4      346.87      279.48     51.70 o 
  -4  -7   4      720.83      731.52     79.34 o 
  -3  -7   4     1054.29      960.42     87.17 o 
  -2  -7   4       33.69       42.73     22.97 o 
  -1  -7   4      164.14      174.64     33.60 o 
   0  -7   4      934.07      999.11     38.33 o 
   1  -7   4     2954.23     3129.76     94.37 o 
   2  -7   4      543.81      599.05     81.49 o 
   3  -7   4     1809.19     1635.77     84.27 o 
   4  -7   4     1519.09     1621.69    119.17 o 
   5  -7   4      267.98      195.71     41.87 o 
   6  -7   4        6.42        3.88     14.99 o 
   7  -7   4       52.33       48.86     28.97 o 
  -7  -6   4       50.22       49.23     29.33 o 
  -6  -6   4      929.40      866.56     94.53 o 
  -5  -6   4       66.18       69.67     12.96 o 
  -4  -6   4     5088.00     5079.66    126.13 o 
  -3  -6   4     1050.36     1083.14     87.64 o 
  -2  -6   4      307.63      334.66     43.89 o 
  -1  -6   4      861.50      892.00     71.86 o 
   0  -6   4     1639.15     1676.43     51.67 o 
   1  -6   4      560.95      564.12     32.19 o 
   2  -6   4      601.63      447.87     54.90 o 
   3  -6   4      559.76      567.01     41.61 o 
   4  -6   4     4677.93     4503.23    207.66 o 
   5  -6   4      389.78      359.06     34.19 o 
   6  -6   4      376.09      319.54     54.45 o 
   7  -6   4      301.84      271.42     53.38 o 
  -8  -5   4        3.91       19.57     19.83 o 
  -7  -5   4      700.98      658.95     85.99 o 
  -6  -5   4      995.97      960.95     96.39 o 
  -5  -5   4      275.55      296.62     29.61 o 
  -4  -5   4     2330.12     2305.97     78.80 o 
  -3  -5   4     6738.07     6529.97    134.50 o 
  -2  -5   4      603.48      648.88     42.14 o 
  -1  -5   4     7650.68     7186.83    174.14 o 
   0  -5   4     1354.54     1403.74     43.51 o 
   1  -5   4        1.46       -1.38      5.21 o 
   2  -5   4     2491.58     2382.75     81.91 o 
   3  -5   4      138.99      133.97     30.08 o 
   4  -5   4      583.69      591.89     42.51 o 
   5  -5   4     2099.52     2063.64    131.57 o 
   6  -5   4      469.46      543.17     70.27 o 
   7  -5   4     2498.05     2406.00    161.94 o 
   8  -5   4       38.78       58.50     26.79 o 
  -8  -4   4      877.03      867.41    103.23 o 
  -7  -4   4      223.83      256.60     53.16 o 
  -6  -4   4      127.96       91.26     19.30 o 
  -5  -4   4       38.35       38.66     11.52 o 
  -4  -4   4      138.44      149.39     15.86 o 
  -3  -4   4     2312.06     2136.95     70.77 o 
  -2  -4   4     1406.45     1325.50     35.73 o 
  -1  -4   4     5204.80     4783.25    123.10 o 
   0  -4   4    10130.45     9669.11    218.78 o 
   1  -4   4      405.48      415.06     23.46 o 
   2  -4   4     4790.14     4468.97    158.47 o 
   3  -4   4       58.08       30.91     16.13 o 
   4  -4   4       70.25       58.21      9.26 o 
   5  -4   4     2102.40      567.49   1001.04 o 
   6  -4   4        4.04       -6.57     13.63 o 
   7  -4   4      933.33      956.85     97.02 o 
   8  -4   4      832.63      838.17     95.44 o 
  -8  -3   4     1362.69     1398.42    128.97 o 
  -7  -3   4     1501.84     1550.61    127.45 o 
  -6  -3   4       39.79       33.41     19.43 o 
  -5  -3   4     2041.91     2023.01     86.25 o 
  -4  -3   4     1289.27     1300.48     43.39 o 
  -3  -3   4     1112.05     1147.08     33.57 o 
  -2  -3   4     2044.10     2295.11     68.43 o 
  -1  -3   4      391.13      432.35     16.67 o 
   0  -3   4    16471.26    15720.31    573.22 o 
   1  -3   4     3327.30     3500.38    116.32 o 
   2  -3   4     2018.11     1822.75     84.02 o 
   3  -3   4     5919.93     5917.98     91.94 o 
   4  -3   4       79.38       81.76      9.86 o 
   5  -3   4      540.49      495.19     34.91 o 
   6  -3   4      122.42      107.51     29.17 o 
   7  -3   4       21.12       10.18     14.02 o 
   8  -3   4      787.36      864.18     96.90 o 
  -8  -2   4       65.53       91.70     36.01 o 
  -7  -2   4     2814.98     2911.40    177.04 o 
  -6  -2   4      126.16      116.38     30.94 o 
  -5  -2   4     9540.16     9439.90    186.98 o 
  -4  -2   4     1651.97     1651.26     47.69 o 
  -3  -2   4        6.53        4.78      4.80 o 
  -2  -2   4      440.40      461.08     20.15 o 
  -1  -2   4      355.34      365.99     13.48 o 
   0  -2   4     2967.82     3014.77     72.02 o 
   1  -2   4     5433.42     5670.20    154.72 o 
   2  -2   4     2165.01     2287.09    101.21 o 
   3  -2   4    11449.53    11536.30    225.21 o 
   4  -2   4      859.90      842.36     30.15 o 
   5  -2   4      267.53      247.07     22.97 o 
   6  -2   4     2063.10      903.57    958.26 o 
   7  -2   4      287.22      314.34     32.74 o 
   8  -2   4      315.56      434.72     66.60 o 
   9  -2   4       41.33       72.69     33.70 o 
  -8  -1   4     1216.95     1117.44    113.01 o 
  -7  -1   4       15.71        7.47     20.79 o 
  -6  -1   4       28.50       16.17     13.14 o 
  -5  -1   4      992.24     1082.41     47.43 o 
  -4  -1   4     9052.93     8909.26    130.62 o 
  -3  -1   4     2015.22     2112.12     49.80 o 
  -2  -1   4     5374.13     5366.71     85.99 o 
  -1  -1   4     2269.88     2313.84     43.53 o 
   0  -1   4     1980.68     1966.32     49.33 o 
   1  -1   4    12140.55    12383.49    330.88 o 
   2  -1   4      348.79      428.44     35.74 o 
   3  -1   4     1406.47     1442.12     44.35 o 
   4  -1   4    10045.43     9920.77    163.33 o 
   5  -1   4      504.12      519.68     23.52 o 
   6  -1   4     2533.87      735.07   1337.79 o 
   7  -1   4        2.95       22.69     13.13 o 
   8  -1   4      151.47      182.67     41.99 o 
   9  -1   4       98.06       73.14     33.53 o 
  -8   0   4       29.58       17.78     15.98 o 
  -7   0   4        0.07       -1.71      9.24 o 
  -6   0   4      401.67      397.17     30.63 o 
  -5   0   4     2494.68     2530.13     59.38 o 
  -4   0   4     2417.73     2398.66     48.38 o 
  -3   0   4      447.41      476.92     18.48 o 
  -2   0   4     4084.66     4019.00     69.49 o 
  -1   0   4    26191.45    24572.77    414.15 o 
   0   0   4       85.08       95.94      5.83 o 
   1   0   4       80.41       91.17      5.54 o 
   2   0   4     6466.11     6423.68    245.95 o 
   3   0   4     4219.75     4305.75     77.89 o 
   4   0   4     2645.56     2771.48     63.06 o 
   5   0   4        9.53        5.67      3.29 o 
   6   0   4     1307.56     1358.62     63.91 o 
   7   0   4     2546.78     2601.37     80.30 o 
   8   0   4       20.07        8.91     11.30 o 
   9   0   4      358.22      417.98     69.59 o 
  -8   1   4      845.21      752.06     81.99 o 
  -7   1   4       32.50       41.29     15.03 o 
  -6   1   4     1036.46     1028.93     42.72 o 
  -5   1   4     2402.47     2480.28     63.90 o 
  -4   1   4      375.07      403.99     17.89 o 
  -3   1   4      489.49      523.24     19.07 o 
  -2   1   4     1888.98     1843.45     37.06 o 
  -1   1   4     4398.52     4233.61    145.04 o 
   0   1   4     3304.20     3256.35     53.87 o 
   1   1   4     1027.32     1064.38     32.62 o 
   2   1   4     8732.01     8568.11    165.53 o 
   3   1   4      440.28      394.71     18.01 o 
   4   1   4      251.75      286.79     17.76 o 
   5   1   4       55.31       71.32      9.07 o 
   6   1   4      997.84     1047.87     56.29 o 
   7   1   4     1148.58     1204.15     52.89 o 
   8   1   4      133.97      156.75     25.36 o 
   9   1   4      184.43      180.50     46.66 o 
  -8   2   4      650.53      668.94     75.85 o 
  -7   2   4        3.24        1.65     11.05 o 
  -6   2   4     1120.80     1130.49     66.84 o 
  -5   2   4      561.50      541.79     30.80 o 
  -4   2   4     1483.89     1415.09     38.40 o 
  -3   2   4      303.30      373.10     18.94 o 
  -2   2   4      465.68      405.01     15.81 o 
  -1   2   4     1912.20     1870.02     87.50 o 
   0   2   4     3251.77     3423.39     74.84 o 
   1   2   4      761.44      966.70     90.80 o 
   2   2   4     8698.10     8433.72    233.58 o 
   3   2   4     1420.63     1518.40     42.74 o 
   4   2   4      969.14     1043.95     38.15 o 
   5   2   4      160.05      169.11     17.10 o 
   6   2   4     4383.75     4426.07    135.28 o 
   7   2   4      144.87      143.50     22.29 o 
   8   2   4       68.86       76.88     18.80 o 
   9   2   4      117.10      109.43     23.82 o 
  -8   3   4      501.90      445.36     60.90 o 
  -7   3   4        7.28       19.97     15.76 o 
  -6   3   4      186.96      195.37     20.95 o 
  -5   3   4     2897.22     2903.55     80.33 o 
  -4   3   4       75.31       63.74      8.65 o 
  -3   3   4      395.16      402.58     20.54 o 
  -2   3   4      492.28      524.14     25.97 o 
  -1   3   4    12191.05    12261.55    233.48 o 
   0   3   4        1.27        7.03      5.98 o 
   1   3   4     4687.44     4732.31    108.14 o 
   2   3   4      363.51      347.97     18.79 o 
   3   3   4     2822.57     2815.43     74.51 o 
   4   3   4       23.52       22.17      6.25 o 
   5   3   4     1162.04     1237.95     60.56 o 
   6   3   4      100.01      118.35     16.14 o 
   7   3   4      722.63      764.74     58.43 o 
   8   3   4        2.68        7.63      9.66 o 
   9   3   4      414.61      432.50     64.08 o 
  -7   4   4        0.90       19.35     18.38 o 
  -6   4   4     4155.58     4068.16    253.23 o 
  -5   4   4       42.55       35.11      9.22 o 
  -4   4   4      145.09      149.39     19.72 o 
  -3   4   4       32.41       23.12      5.35 o 
  -2   4   4     2821.92     2684.79     77.58 o 
  -1   4   4     1040.12     1002.45     48.56 o 
   0   4   4     5552.84     5440.47    214.38 o 
   1   4   4     4113.89     4309.77    176.63 o 
   2   4   4    12499.35    12088.48    246.45 o 
   3   4   4       51.60       49.30     13.24 o 
   4   4   4      177.10      201.29     18.61 o 
   5   4   4      115.29      128.52     15.54 o 
   6   4   4     2103.39     2115.72     90.73 o 
   7   4   4      545.01      576.55     71.21 o 
   8   4   4        1.28       10.51     12.36 o 
   9   4   4       69.53       73.71     26.09 o 
  -7   5   4       74.29       59.62     19.20 o 
  -6   5   4     1107.91     1148.75     82.00 o 
  -5   5   4     3171.41     3197.99    123.56 o 
  -4   5   4     1389.59     1413.10     77.53 o 
  -3   5   4     3207.26     3045.26     81.80 o 
  -2   5   4       15.89       15.40      7.30 o 
  -1   5   4      398.74      168.53    192.53 o 
   0   5   4      714.42      655.62     37.71 o 
   1   5   4     3372.53     3601.61    190.80 o 
   2   5   4     3428.40     3176.17     77.97 o 
   3   5   4     3286.49     3131.39    101.02 o 
   4   5   4      737.36      691.98     44.99 o 
   5   5   4     4861.98     4563.00    197.65 o 
   6   5   4      145.69      161.71     34.20 o 
   7   5   4        0.78        7.17     16.33 o 
   8   5   4        1.84        5.42     13.39 o 
  -7   6   4       39.84       16.69     24.88 o 
  -6   6   4       57.27       37.16     15.95 o 
  -5   6   4     2432.43     2418.74    103.59 o 
  -4   6   4      173.06      149.86     21.34 o 
  -3   6   4     1697.68     1723.73     70.88 o 
  -2   6   4     4749.66     4656.49    107.33 o 
  -1   6   4       24.64       20.65     11.85 o 
   0   6   4     3717.90     1055.86   1848.44 o 
   1   6   4      115.44      101.81     22.09 o 
   2   6   4       52.60       47.74      9.21 o 
   3   6   4     2947.62     2805.15     99.99 o 
   4   6   4      311.90      295.81     43.47 o 
   5   6   4     3920.98     3837.29    185.09 o 
   6   6   4     1907.31     1698.23    121.15 o 
   7   6   4        1.30      -26.73     24.16 o 
   8   6   4      442.47      420.49     67.03 o 
  -6   7   4      211.32      278.01     56.59 o 
  -5   7   4      550.45      535.47     77.19 o 
  -4   7   4      753.18      719.66     99.08 o 
  -3   7   4     2946.67     2835.18    111.49 o 
  -2   7   4     7007.52     6859.61    175.99 o 
  -1   7   4     2396.97     2318.70     88.65 o 
   0   7   4     2636.04     2661.80    127.75 o 
   1   7   4     2910.76     2938.02    131.24 o 
   2   7   4      152.65      164.53     17.47 o 
   3   7   4      896.95      908.42     79.60 o 
   4   7   4       20.72       26.90     19.30 o 
   5   7   4      326.80      267.09     46.24 o 
   6   7   4      937.44      961.74     93.89 o 
   7   7   4        0.72      -19.57     21.67 o 
   8   7   4      998.03      909.13    101.80 o 
  -6   8   4      198.38      202.86     54.03 o 
  -5   8   4       10.81       12.31     12.44 o 
  -4   8   4      499.89      462.65     88.39 o 
  -3   8   4      167.33      175.84     23.71 o 
  -2   8   4      861.70      844.53     51.03 o 
  -1   8   4     3458.07     3326.21    212.69 o 
   0   8   4      117.25      162.58     30.33 o 
   1   8   4     6234.53     6242.83    223.39 o 
   2   8   4      486.48      513.98     39.00 o 
   3   8   4      427.05      425.51     36.23 o 
   4   8   4     1323.32     1386.36     69.96 o 
   5   8   4      235.14      217.47     45.63 o 
   6   8   4     1370.22     1112.99    107.44 o 
   7   8   4      437.52      451.11     70.47 o 
  -5   9   4      218.76      253.67     55.12 o 
  -4   9   4     1169.82      989.17     68.56 o 
  -3   9   4       10.94        2.23      9.58 o 
  -2   9   4       32.53       30.66     11.45 o 
  -1   9   4      662.99      686.19     67.83 o 
   0   9   4       68.98       60.33     20.98 o 
   1   9   4     3971.33     4118.70    287.28 o 
   2   9   4     2998.00     3072.99    110.19 o 
   3   9   4      237.44      233.40     34.45 o 
   4   9   4     1623.69     1759.24     81.43 o 
   5   9   4       20.63       27.01     14.39 o 
   6   9   4       40.14       24.76     24.88 o 
   7   9   4       95.45      122.51     42.41 o 
  -4  10   4      986.44      871.16     97.75 o 
  -3  10   4     1947.94     1842.76    117.97 o 
  -2  10   4       25.34       10.74     16.06 o 
  -1  10   4       88.45      105.12     27.73 o 
   0  10   4        1.30        7.46     10.05 o 
   1  10   4      488.92      499.51     42.47 o 
   2  10   4     1422.71     1506.67     75.73 o 
   3  10   4      245.35      236.10     27.90 o 
   4  10   4      692.78      671.45     87.79 o 
   5  10   4     1096.00     1022.67    111.16 o 
   6  10   4       77.31       98.44     32.82 o 
  -3  11   4     1219.96     1269.01    116.46 o 
  -2  11   4      561.75      481.92     44.96 o 
  -1  11   4      369.98      374.10     52.86 o 
   0  11   4      738.46      682.12     67.38 o 
   1  11   4      401.30      434.72     72.70 o 
   2  11   4       76.11      105.28     35.47 o 
   3  11   4        2.82      -10.01     20.04 o 
   4  11   4        4.53       36.91     24.54 o 
  -1  12   4        4.22      -15.87     14.53 o 
   0  12   4      985.89     1262.49    132.08 o 
   1  12   4      267.31      412.62     75.31 o 
   2  12   4       21.20       25.78     20.17 o 
  -1 -12   5      252.29      333.99     68.43 o 
   0 -12   5       73.64       87.38     34.50 o 
  -3 -11   5     1787.81     1834.27    156.00 o 
  -2 -11   5      289.74      267.18     57.00 o 
  -1 -11   5      381.65      420.71     70.35 o 
   0 -11   5      153.78      110.09     36.72 o 
   1 -11   5       35.71       18.36     16.62 o 
   2 -11   5      436.05      393.42     49.73 o 
   3 -11   5      157.44      162.47     38.69 o 
  -4 -10   5        3.09      -16.66     24.01 o 
  -3 -10   5     1160.28     1170.63    116.00 o 
  -2 -10   5      993.53     1036.84    106.61 o 
  -1 -10   5      614.54      603.64     78.58 o 
   0 -10   5     2382.05     2656.22    169.42 o 
   1 -10   5       16.97       22.87     21.74 o 
   2 -10   5       37.46       52.70     16.51 o 
   3 -10   5      371.14      385.32     44.39 o 
   4 -10   5       60.22       33.77     12.21 o 
  -5  -9   5       56.19       65.62     30.63 o 
  -4  -9   5       17.83       52.65     24.75 o 
  -3  -9   5       35.69       23.07     15.90 o 
  -2  -9   5     1300.23     1334.15    113.59 o 
  -1  -9   5       76.91       45.85     22.89 o 
   0  -9   5     1707.80     1921.69    131.48 o 
   1  -9   5     2125.23     2337.49    146.20 o 
   2  -9   5      150.62      178.68     33.02 o 
   3  -9   5     1125.88     1194.97    164.29 o 
   4  -9   5       46.66       55.87     17.13 o 
   5  -9   5      510.25      465.01     72.37 o 
  -6  -8   5      159.31       84.63     28.13 o 
  -5  -8   5      272.86      229.82     48.25 o 
  -4  -8   5      739.28      641.21     78.54 o 
  -3  -8   5     1145.50     1260.59    107.52 o 
  -2  -8   5     1163.84     1243.76    103.62 o 
  -1  -8   5     1722.91     1617.02    115.21 o 
   0  -8   5     1245.99     1380.31    102.11 o 
   1  -8   5     5165.22     5458.60    338.93 o 
   2  -8   5      495.97      565.92    106.42 o 
   3  -8   5     2244.53     2030.79     91.38 o 
   4  -8   5      726.64      737.36     84.09 o 
   5  -8   5      192.89      173.90     44.02 o 
   6  -8   5      158.90      116.94     39.19 o 
  -6  -7   5      601.32      570.04     81.38 o 
  -5  -7   5      336.14      346.01     59.55 o 
  -4  -7   5     3302.56     3065.31    174.13 o 
  -3  -7   5      276.53      283.84     48.73 o 
  -2  -7   5       89.24       91.45     27.41 o 
  -1  -7   5      118.89      145.68     32.31 o 
   0  -7   5     2282.03     2364.60     64.56 o 
   1  -7   5      553.24      540.80     65.36 o 
   2  -7   5      800.47      860.70    136.92 o 
   3  -7   5      499.74      427.01     37.30 o 
   4  -7   5     3158.88     3170.84    178.46 o 
   5  -7   5      164.29      138.29     37.33 o 
   6  -7   5      183.07      233.42     50.54 o 
   7  -7   5       18.04       -3.06     15.09 o 
  -7  -6   5      101.70       92.82     38.23 o 
  -6  -6   5       84.20       90.90     33.34 o 
  -5  -6   5      778.07      645.21     77.35 o 
  -4  -6   5      520.46      561.04     29.17 o 
  -3  -6   5     3151.96     2928.96    156.46 o 
  -2  -6   5        9.72       14.16      8.59 o 
  -1  -6   5     3186.96     3098.86    147.22 o 
   0  -6   5       12.89        9.61      2.95 o 
   1  -6   5     1281.89     1295.64     60.83 o 
   2  -6   5     1220.56     1290.96    139.62 o 
   3  -6   5       50.58       37.50     25.23 o 
   4  -6   5     1724.03     1610.20    116.04 o 
   5  -6   5      790.84      675.02     77.13 o 
   6  -6   5      175.29      153.76     40.59 o 
   7  -6   5      869.22      853.82     97.28 o 
  -7  -5   5      532.58      590.66     82.27 o 
  -6  -5   5       12.56        7.66     15.55 o 
  -5  -5   5        9.59        5.92     12.20 o 
  -4  -5   5      568.66      622.37     37.49 o 
  -3  -5   5     1882.85     1764.46     54.92 o 
  -2  -5   5        7.00       -0.80      6.94 o 
  -1  -5   5     1980.99     1925.48     73.60 o 
   0  -5   5     3491.71     3367.36    110.58 o 
   1  -5   5       46.71       36.59      7.68 o 
   2  -5   5      599.27      607.28     51.71 o 
   3  -5   5     3010.23     2962.88    152.20 o 
   4  -5   5      893.49      927.85     49.77 o 
   5  -5   5      322.98       35.37    148.92 o 
   6  -5   5       13.40       14.55     19.37 o 
   7  -5   5      690.76      659.16     85.83 o 
   8  -5   5      408.47      317.07     61.92 o 
  -8  -4   5      985.40     1023.38    113.67 o 
  -7  -4   5        6.91       -8.46     20.34 o 
  -6  -4   5        4.97       -0.84     10.55 o 
  -5  -4   5       89.81       85.28     18.25 o 
  -4  -4   5     4019.23     3989.78     97.99 o 
  -3  -4   5        4.27       16.27      5.45 o 
  -2  -4   5       37.85       29.28      4.97 o 
  -1  -4   5      533.04      535.87     33.64 o 
   0  -4   5     4881.90     4638.56    123.72 o 
   1  -4   5       18.73       15.85      5.21 o 
   2  -4   5      158.67      143.88     15.11 o 
   3  -4   5     1303.63     1314.91     89.53 o 
   4  -4   5     2620.56     2488.91     72.28 o 
   5  -4   5      119.94      123.72     17.82 o 
   6  -4   5       60.62       42.97     10.78 o 
   7  -4   5      105.10      148.88     41.73 o 
   8  -4   5      267.33      292.79     58.07 o 
  -8  -3   5        0.81       14.15     18.45 o 
  -7  -3   5      153.09      131.83     38.81 o 
  -6  -3   5        5.86       15.37     18.95 o 
  -5  -3   5     1003.85     1034.21     67.69 o 
  -4  -3   5       55.43       61.14      8.42 o 
  -3  -3   5     4259.01     4082.21     76.85 o 
  -2  -3   5     1017.04     1089.49     29.56 o 
  -1  -3   5    10798.61    10799.58    174.19 o 
   0  -3   5     1532.32     1564.36     75.15 o 
   1  -3   5      712.37      793.94     43.57 o 
   2  -3   5      625.81      676.75     37.67 o 
   3  -3   5     2860.29     2896.86     79.25 o 
   4  -3   5      203.25      212.49     15.14 o 
   5  -3   5       44.37       31.67      9.09 o 
   6  -3   5      307.60      104.03    147.14 o 
   7  -3   5     2394.86     2594.96    165.59 o 
   8  -3   5       18.22       26.94     21.52 o 
  -8  -2   5     1280.83     1372.65    128.37 o 
  -7  -2   5       43.27       44.79     19.74 o 
  -6  -2   5     1548.72     1549.77    119.76 o 
  -5  -2   5      150.84      151.00     15.62 o 
  -4  -2   5     3517.79     3540.32     69.84 o 
  -3  -2   5     1286.67     1207.22     36.49 o 
  -2  -2   5      318.04      328.79     18.42 o 
  -1  -2   5     3071.28     3057.25     64.84 o 
   0  -2   5    11496.69    11245.27    213.44 o 
   1  -2   5        7.50       14.99      3.97 o 
   2  -2   5     8435.46     8684.53    168.67 o 
   3  -2   5      161.17      182.44     20.64 o 
   4  -2   5      436.13      470.54     23.20 o 
   5  -2   5      601.94      628.47     36.14 o 
   6  -2   5      692.60      670.17     42.74 o 
   7  -2   5      304.48      296.89     51.10 o 
   8  -2   5     2156.88     2051.77    151.87 o 
  -8  -1   5     1441.24     1318.80    126.13 o 
  -7  -1   5      242.98      289.74     53.83 o 
  -6  -1   5      300.11      283.96     52.58 o 
  -5  -1   5     2502.15     2634.50     70.27 o 
  -4  -1   5       30.40       25.98      5.85 o 
  -3  -1   5     1061.41     1131.28     35.19 o 
  -2  -1   5      144.18      149.28     10.67 o 
  -1  -1   5     2154.81     2138.77     56.00 o 
   0  -1   5     5486.91     5347.88    111.13 o 
   1  -1   5     2309.99     2340.58     43.18 o 
   2  -1   5     8888.58     9268.66    272.01 o 
   3  -1   5    15176.28    15190.41    482.27 o 
   4  -1   5      137.63      156.44     14.45 o 
   5  -1   5      400.78      404.63     28.52 o 
   6  -1   5      147.40      125.29     18.52 o 
   7  -1   5      279.51      307.37     50.67 o 
   8  -1   5       80.72       54.72     26.77 o 
   9  -1   5       99.97      126.68     41.58 o 
  -8   0   5        9.60        6.80     17.58 o 
  -7   0   5      168.74      196.00     43.84 o 
  -6   0   5      114.07      112.25     21.03 o 
  -5   0   5     4784.54     5058.66    119.53 o 
  -4   0   5     4504.73     4595.52     83.14 o 
  -3   0   5     1554.08     1552.93     42.30 o 
  -2   0   5    11293.56    11122.34    157.41 o 
  -1   0   5      550.23      476.14     18.59 o 
   0   0   5      161.92      183.73      9.17 o 
   1   0   5     4323.18     4588.82    113.70 o 
   2   0   5      128.93      161.88     15.11 o 
   3   0   5    11969.55    11964.61    181.23 o 
   4   0   5     1060.36     1103.61     33.65 o 
   5   0   5     2044.25     2047.56     58.85 o 
   6   0   5     3413.59     3619.02     95.98 o 
   7   0   5      263.62      304.54     31.02 o 
   8   0   5       58.20       32.02     17.97 o 
   9   0   5       14.27       24.41     19.65 o 
  -7   1   5      511.79      497.23     45.65 o 
  -6   1   5      113.44      116.69     13.89 o 
  -5   1   5      178.83      186.37     15.89 o 
  -4   1   5     9001.97     8944.39    119.68 o 
  -3   1   5      466.77      450.66     17.83 o 
  -2   1   5    11633.21    11399.38    161.65 o 
  -1   1   5     5016.07     5157.21    175.06 o 
   0   1   5      932.53      972.62     20.64 o 
   1   1   5    12750.00    12791.76    233.29 o 
   2   1   5     2609.76     2691.62     55.48 o 
   3   1   5      919.72      905.64     36.01 o 
   4   1   5     2609.87     2671.59     62.74 o 
   5   1   5      688.78      751.25     29.45 o 
   6   1   5     6491.39     6701.19    142.45 o 
   7   1   5      982.67      981.22     46.35 o 
   8   1   5      112.00      122.48     22.52 o 
   9   1   5      222.35      259.70     57.69 o 
  -8   2   5       67.17       57.87     27.33 o 
  -7   2   5      516.30      505.38     46.39 o 
  -6   2   5      122.68      136.59     16.93 o 
  -5   2   5      391.76      416.95     26.50 o 
  -4   2   5      819.34      794.07     27.75 o 
  -3   2   5       84.16       76.80      8.34 o 
  -2   2   5     3536.70     3499.62     63.96 o 
  -1   2   5    13753.31    13381.34    379.31 o 
   0   2   5     1293.04     1307.66     36.51 o 
   1   2   5     9039.74     8798.56    167.47 o 
   2   2   5     2311.89     2171.58     59.36 o 
   3   2   5      625.66      582.09     25.53 o 
   4   2   5     2022.22     2061.84     56.12 o 
   5   2   5       36.71       29.96      7.07 o 
   6   2   5      511.86      511.64     49.52 o 
   7   2   5     2608.96     2637.86     83.42 o 
   8   2   5      101.29      108.36     40.33 o 
   9   2   5     1079.24     1201.77    120.31 o 
  -7   3   5      341.24      397.51     40.89 o 
  -6   3   5     2798.59     3016.50     88.75 o 
  -5   3   5        3.86        1.67      6.08 o 
  -4   3   5        5.97       10.82      6.49 o 
  -3   3   5      723.54      751.34     25.58 o 
  -2   3   5     2312.06     2305.96     81.66 o 
  -1   3   5     7852.28     7984.96    158.22 o 
   0   3   5     6488.24     6802.70    191.31 o 
   1   3   5      968.64      848.05     35.54 o 
   2   3   5    13214.51    12845.10    250.70 o 
   3   3   5       17.81        9.95      8.79 o 
   4   3   5     1280.44     1286.48     56.24 o 
   5   3   5       22.71       28.33      9.95 o 
   6   3   5     1119.97     1111.97     49.26 o 
   7   3   5      465.01      502.60     43.98 o 
   8   3   5       32.61        6.53     10.71 o 
  -7   4   5        4.23        3.86      9.91 o 
  -6   4   5     1147.51     1294.41     90.61 o 
  -5   4   5     2639.66     2654.50     91.41 o 
  -4   4   5      364.58      392.13     30.54 o 
  -3   4   5     3255.28     3245.69     72.22 o 
  -2   4   5      637.95      692.32     40.30 o 
  -1   4   5      131.45       24.15     67.11 o 
   0   4   5      953.86      992.13     33.70 o 
   1   4   5      167.85      248.68     21.35 o 
   2   4   5    13101.83    12976.83    365.80 o 
   3   4   5     1173.75     1076.19     50.75 o 
   4   4   5      646.16      650.10     33.61 o 
   5   4   5     3005.33     2933.40    102.57 o 
   6   4   5      399.93      400.50     29.70 o 
   7   4   5        0.49        5.12     18.50 o 
   8   4   5       14.69        7.37     24.26 o 
   9   4   5      338.90      371.84     59.49 o 
  -7   5   5      115.84      112.59     39.37 o 
  -6   5   5       29.05       23.08     15.73 o 
  -5   5   5     1953.97     1951.69    107.96 o 
  -4   5   5       62.96       62.37     13.33 o 
  -3   5   5     2962.50     2768.43     88.07 o 
  -2   5   5     3048.59     2950.74     74.96 o 
  -1   5   5      263.79      294.34     39.41 o 
   0   5   5     1751.22      642.78    895.04 o 
   1   5   5     3345.07     3599.24     99.19 o 
   2   5   5     1704.75     1832.04     67.02 o 
   3   5   5     4481.41     4400.63    126.09 o 
   4   5   5      293.71      281.95     28.19 o 
   5   5   5     2846.53     2644.81    139.57 o 
   6   5   5      989.06     1006.36     62.60 o 
   7   5   5       45.07       58.00     17.78 o 
   8   5   5      259.75      236.00     46.71 o 
  -6   6   5      490.73      616.02     83.97 o 
  -5   6   5       58.44       50.93     13.64 o 
  -4   6   5       38.77       24.38      9.03 o 
  -3   6   5      306.36      286.99     26.24 o 
  -2   6   5     2769.48     2750.45     87.34 o 
  -1   6   5       31.76       39.14     11.83 o 
   0   6   5      696.92      740.22     62.51 o 
   1   6   5      229.43      263.63     23.77 o 
   2   6   5     2160.81     2158.05     65.64 o 
   3   6   5       88.45       91.97     16.63 o 
   4   6   5      697.85      644.27     65.64 o 
   5   6   5      312.18      289.67     46.28 o 
   6   6   5     2432.00     2423.07    146.81 o 
   7   6   5       44.51       63.25     23.78 o 
   8   6   5      621.41      568.97     76.17 o 
  -6   7   5      284.80      234.71     53.63 o 
  -5   7   5      551.94      565.40    120.60 o 
  -4   7   5       25.50       26.15     11.55 o 
  -3   7   5      782.59      790.71     51.83 o 
  -2   7   5     1385.41     1324.78     60.83 o 
  -1   7   5      604.19      600.68     43.28 o 
   0   7   5      137.84      122.04     26.04 o 
   1   7   5     2684.06     2603.12    204.87 o 
   2   7   5      478.77      496.98     31.70 o 
   3   7   5       59.70       81.33     15.46 o 
   4   7   5       93.43       96.88     28.59 o 
   5   7   5     5488.54     5417.44    240.63 o 
   6   7   5      229.53      190.81     41.90 o 
   7   7   5        5.84       23.30     21.31 o 
   8   7   5       42.77       45.74     27.67 o 
  -5   8   5       47.56       67.74     28.81 o 
  -4   8   5       12.76       12.58      9.85 o 
  -3   8   5     1188.55     1136.26     72.99 o 
  -2   8   5     2877.25     2607.44     96.12 o 
  -1   8   5      106.18       97.19     25.78 o 
   0   8   5      959.28      918.70     75.42 o 
   1   8   5      645.81      744.68     64.38 o 
   2   8   5      236.70      275.50     29.49 o 
   3   8   5      168.54      157.19     23.41 o 
   4   8   5      399.86      454.13     39.71 o 
   5   8   5      452.19      417.00     61.66 o 
   6   8   5       50.24       23.22     18.96 o 
   7   8   5        1.54      -12.41     21.50 o 
  -5   9   5       99.98      129.88     38.10 o 
  -4   9   5        3.56       16.55     15.58 o 
  -3   9   5      102.64       95.58     19.42 o 
  -2   9   5     2769.12     2524.17    152.21 o 
  -1   9   5      306.66      296.02     43.99 o 
   0   9   5     2223.78     2492.94    135.58 o 
   1   9   5     1642.56     1778.79    107.74 o 
   2   9   5     1231.73     1269.93     68.71 o 
   3   9   5       48.31       35.98     14.23 o 
   4   9   5      168.36      148.59     22.70 o 
   5   9   5      164.04      157.56     24.21 o 
   6   9   5      764.38      633.10     85.89 o 
   7   9   5        2.76       -5.29     15.66 o 
  -4  10   5      297.02      281.37     56.59 o 
  -3  10   5       65.43       77.21     31.17 o 
  -2  10   5       84.49      109.44     20.54 o 
  -1  10   5      255.73      301.43     46.50 o 
   0  10   5      410.64      375.47     50.79 o 
   1  10   5     4405.83     4760.05    211.23 o 
   2  10   5     1618.02     1660.20    108.78 o 
   3  10   5     1705.92     1848.33    177.17 o 
   4  10   5      206.30      244.20     53.01 o 
   5  10   5      691.09      647.51     89.06 o 
   6  10   5       98.14       98.02     33.08 o 
  -3  11   5      132.33       84.13     32.86 o 
  -2  11   5        3.42       18.03     17.63 o 
  -1  11   5      796.04      889.67     85.69 o 
   0  11   5      240.42      204.95     38.02 o 
   1  11   5      431.78      489.67     45.37 o 
   2  11   5      964.40     1131.62    120.85 o 
   3  11   5      308.76      393.02     69.13 o 
   4  11   5     3847.73     4222.22    249.33 o 
   0  12   5        6.48       -6.00     16.39 o 
   1  12   5       20.00       42.95     32.10 o 
  -3 -11   6      265.45      290.12     61.44 o 
  -2 -11   6      230.23      189.82     51.46 o 
  -1 -11   6       48.57       39.64     25.42 o 
   0 -11   6      483.23      526.12     77.98 o 
   1 -11   6      504.88      573.55     78.74 o 
   2 -11   6      112.94       61.11     19.48 o 
   3 -11   6        1.08       -9.53     17.63 o 
  -4 -10   6      140.42      161.21     44.84 o 
  -3 -10   6       57.99       52.83     26.62 o 
  -2 -10   6      169.41      142.24     36.65 o 
  -1 -10   6      207.68      203.12     44.99 o 
   0 -10   6      434.21      477.50     67.28 o 
   1 -10   6       56.59       77.35     30.62 o 
   2 -10   6      124.21       68.87     20.33 o 
   3 -10   6       67.32       87.69     20.73 o 
   4 -10   6      874.67      825.70     98.28 o 
  -5  -9   6       16.75       10.67     18.17 o 
  -4  -9   6      424.33      373.86     66.09 o 
  -3  -9   6     3866.85     3959.12    216.99 o 
  -2  -9   6        3.28       16.73     17.14 o 
  -1  -9   6      360.13      401.29     60.32 o 
   0  -9   6      192.62      250.04     46.15 o 
   1  -9   6      240.46      237.37     44.81 o 
   2  -9   6      229.21      241.80     32.72 o 
   3  -9   6       59.29       81.34     19.00 o 
   4  -9   6        7.81       37.21     16.28 o 
   5  -9   6      789.55      802.10     96.71 o 
  -6  -8   6       79.65       88.02     38.06 o 
  -5  -8   6       74.37       10.93     16.64 o 
  -4  -8   6      365.76      295.69     55.32 o 
  -3  -8   6      351.25      362.94     56.35 o 
  -2  -8   6     1813.52     1942.34    132.55 o 
  -1  -8   6     1035.63     1060.57     92.12 o 
   0  -8   6     1638.19     1793.27    119.27 o 
   1  -8   6       33.82       34.44      8.06 o 
   2  -8   6      106.86      137.13     22.91 o 
   3  -8   6       20.20       13.95      9.51 o 
   4  -8   6      293.63      338.30     83.06 o 
   5  -8   6      286.59      301.63     58.43 o 
   6  -8   6      178.74      147.53     41.52 o 
  -6  -7   6       10.98       16.89     21.90 o 
  -5  -7   6      762.22      726.11     87.34 o 
  -4  -7   6      227.28      226.10     44.84 o 
  -3  -7   6      335.77      313.24     50.11 o 
  -2  -7   6      526.94      540.08     62.43 o 
  -1  -7   6      196.72      217.22     37.68 o 
   0  -7   6    10653.43    10769.01    406.68 o 
   1  -7   6     8318.76     8347.49    493.97 o 
   2  -7   6      440.74      491.13     40.37 o 
   3  -7   6     1806.53     1689.16     80.04 o 
   4  -7   6        4.75        6.56     12.43 o 
   5  -7   6        1.50       -8.75     16.93 o 
   6  -7   6       87.16       81.65     31.14 o 
   7  -7   6      175.42      204.26     51.08 o 
  -7  -6   6     1232.13     1347.53    130.98 o 
  -6  -6   6      730.11      675.92     86.28 o 
  -5  -6   6     2974.82     2851.85    173.71 o 
  -4  -6   6     2855.20     2726.83     78.18 o 
  -3  -6   6       44.52       61.29     22.62 o 
  -2  -6   6     1309.80     1326.54     95.35 o 
  -1  -6   6        0.19       11.23      8.84 o 
   0  -6   6       82.01       83.43      9.29 o 
   1  -6   6      848.77      844.53     40.04 o 
   2  -6   6     2241.12     2370.35    141.27 o 
   3  -6   6     7326.03     6991.43    192.36 o 
   4  -6   6     1821.99     1652.65    119.86 o 
   5  -6   6       85.10       86.53     28.35 o 
   6  -6   6      469.45      486.16     69.45 o 
   7  -6   6       82.27       49.22     27.00 o 
  -7  -5   6      110.99       64.12     28.64 o 
  -6  -5   6      112.14      154.94     40.23 o 
  -5  -5   6       24.05       20.49     21.83 o 
  -4  -5   6     6084.79     6044.39    153.26 o 
  -3  -5   6     1272.09     1149.14     89.45 o 
  -2  -5   6     2053.53     1978.18    103.39 o 
  -1  -5   6     2747.11     2710.12     92.05 o 
   0  -5   6     1046.89     1028.24     42.90 o 
   1  -5   6     1285.54     1373.31     50.60 o 
   2  -5   6       19.75       23.82      6.67 o 
   3  -5   6        6.26       14.43      6.94 o 
   4  -5   6    11811.97    12057.73    261.78 o 
   5  -5   6     3190.82     3179.22    104.43 o 
   6  -5   6     1294.40     1352.82    114.79 o 
   7  -5   6      959.41      947.79    101.95 o 
   8  -5   6       30.67       22.23     20.11 o 
  -7  -4   6      244.84      265.60     56.33 o 
  -6  -4   6      381.94      390.30     63.16 o 
  -5  -4   6      578.47      554.36     42.91 o 
  -4  -4   6      612.53      591.54     40.40 o 
  -3  -4   6     4094.18     4033.29    106.73 o 
  -2  -4   6     1375.62     1415.25     42.08 o 
  -1  -4   6    12021.35    11763.03    191.48 o 
   0  -4   6      430.82      394.86     26.59 o 
   1  -4   6      436.53      450.76     37.05 o 
   2  -4   6     1329.88     1435.63     68.01 o 
   3  -4   6      278.86      317.09     23.89 o 
   4  -4   6       94.71       93.87     11.82 o 
   5  -4   6       22.17       30.51     12.67 o 
   6  -4   6     1002.56      960.96     94.54 o 
   7  -4   6     3675.60     3860.61    215.62 o 
   8  -4   6       76.00       71.51     33.16 o 
  -8  -3   6      871.59      901.04    107.54 o 
  -7  -3   6       21.21        0.84     21.54 o 
  -6  -3   6     1084.20     1075.11    101.58 o 
  -5  -3   6      116.73      102.35     20.38 o 
  -4  -3   6      763.99      778.73     31.92 o 
  -3  -3   6     1751.22     1762.41     42.06 o 
  -2  -3   6       75.38       78.25      9.79 o 
  -1  -3   6    11564.72    12084.55    196.94 o 
   0  -3   6    16474.97    16498.87    310.38 o 
   1  -3   6     2204.88     2293.58     86.61 o 
   2  -3   6     5485.47     5751.01    163.34 o 
   3  -3   6        1.62        2.31      3.85 o 
   4  -3   6       77.94       82.01      9.80 o 
   5  -3   6     1013.42     1085.90     63.16 o 
   6  -3   6      916.63      898.98     48.60 o 
   7  -3   6       22.09       60.73     27.99 o 
   8  -3   6     1027.13     1094.00    111.91 o 
  -8  -2   6      875.16      853.44    101.43 o 
  -7  -2   6      220.61      262.12     52.19 o 
  -6  -2   6     1082.02     1052.42     99.46 o 
  -5  -2   6     5525.00     5554.26    113.08 o 
  -4  -2   6      137.73      149.92     14.02 o 
  -3  -2   6      130.63      135.13     11.68 o 
  -2  -2   6       16.51       26.45      5.29 o 
  -1  -2   6     3408.70     3540.36     75.13 o 
   0  -2   6      654.54      558.75     27.17 o 
   1  -2   6      493.23      510.41     20.70 o 
   2  -2   6     8405.99     8468.77    210.26 o 
   3  -2   6     7990.58     8078.49    268.01 o 
   4  -2   6       16.26       24.63      5.38 o 
   5  -2   6      867.87      921.02     81.42 o 
   6  -2   6       14.37        1.97      5.00 o 
   7  -2   6        7.20      -15.78     20.19 o 
   8  -2   6      375.92      318.65     58.26 o 
  -8  -1   6       54.01       25.96     21.51 o 
  -7  -1   6      352.46      297.93     57.18 o 
  -6  -1   6      711.00      746.49     55.98 o 
  -5  -1   6      467.56      491.60     28.23 o 
  -4  -1   6       46.35       45.83      9.66 o 
  -3  -1   6      730.62      738.52     28.39 o 
  -2  -1   6     3297.66     3379.47     67.77 o 
  -1  -1   6     8400.75     8274.61    148.16 o 
   0  -1   6      516.79      554.73     21.38 o 
   1  -1   6      118.51      140.24      8.37 o 
   2  -1   6      905.02     1023.17     44.67 o 
   3  -1   6    14546.07    15820.04    444.98 o 
   4  -1   6     3675.61     3902.76     93.91 o 
   5  -1   6     1276.16     1367.27     53.20 o 
   6  -1   6      917.46      940.50     48.88 o 
   7  -1   6      690.88      658.76     77.44 o 
   8  -1   6       26.92       62.62     25.65 o 
  -8   0   6      280.45      311.44     60.30 o 
  -7   0   6        8.68       10.82     13.57 o 
  -6   0   6      989.91     1080.28     52.62 o 
  -5   0   6      756.41      797.40     41.05 o 
  -4   0   6     4138.71     4129.76     78.58 o 
  -3   0   6      431.71      485.67     22.54 o 
  -2   0   6     4722.94     4723.53     81.90 o 
  -1   0   6      858.98      871.10     27.43 o 
   0   0   6      443.27      463.38     16.20 o 
   1   0   6       27.58       37.38      5.42 o 
   2   0   6     3675.09     3610.21     92.87 o 
   3   0   6     3506.72     3845.61    108.80 o 
   4   0   6     2317.24     2777.78     67.67 o 
   5   0   6      365.02      356.56     19.80 o 
   6   0   6     4023.60     4134.96     94.61 o 
   7   0   6      145.08      154.25     22.35 o 
   8   0   6        9.79       -9.12     16.32 o 
  -7   1   6       19.01       20.06     23.33 o 
  -6   1   6        5.92        4.09      8.83 o 
  -5   1   6     3461.16     3458.05    100.78 o 
  -4   1   6       18.11       17.36      5.82 o 
  -3   1   6       48.13       42.33      6.75 o 
  -2   1   6       46.11       63.29      9.05 o 
  -1   1   6      223.01      181.89     13.92 o 
   0   1   6     1932.03     2122.95     45.78 o 
   1   1   6     4586.08     4671.31     99.93 o 
   2   1   6      504.14      502.44     27.16 o 
   3   1   6     3834.48     3757.01     77.12 o 
   4   1   6     1878.99     2029.65    103.98 o 
   5   1   6     1801.00     1805.22     53.15 o 
   6   1   6      121.17       76.86     28.46 o 
   7   1   6      879.79      945.49     55.87 o 
   8   1   6       13.32       16.34     14.93 o 
   9   1   6      467.57      550.49     81.09 o 
  -7   2   6      134.21      128.09     28.24 o 
  -6   2   6      371.52      400.63     28.79 o 
  -5   2   6     2736.57     2767.40     75.95 o 
  -4   2   6      749.32      789.90     32.20 o 
  -3   2   6     2244.54     2343.02     50.00 o 
  -2   2   6     7999.75     7755.24    294.64 o 
  -1   2   6     8640.93     9464.03    204.60 o 
   0   2   6      501.16      569.54     15.96 o 
   1   2   6      170.21      179.61     17.92 o 
   2   2   6     1719.82     1654.09     54.46 o 
   3   2   6     1521.06     1523.76     52.45 o 
   4   2   6      110.29       90.70     13.32 o 
   5   2   6      802.84      854.92     36.34 o 
   6   2   6     1092.30     1149.96     59.67 o 
   7   2   6        2.74      -10.65     11.64 o 
   8   2   6     1319.67     1330.83     75.35 o 
  -7   3   6       44.63       68.13     18.00 o 
  -6   3   6      125.12      115.07     24.01 o 
  -5   3   6        1.10       -3.96      5.38 o 
  -4   3   6     1537.65     1588.29     48.55 o 
  -3   3   6       50.88       49.94      6.24 o 
  -2   3   6     9305.37     9046.53    354.19 o 
  -1   3   6     8151.97     8562.61    277.92 o 
   0   3   6     2181.46     2349.35     61.49 o 
   1   3   6      998.26      873.77     28.87 o 
   2   3   6     2463.69     2548.19    113.17 o 
   3   3   6      299.05      310.50     56.96 o 
   4   3   6      494.60      452.12     26.57 o 
   5   3   6      260.63      233.57     24.84 o 
   6   3   6     3664.78     3748.48    141.86 o 
   7   3   6      234.91      260.26     30.74 o 
   8   3   6       44.77       17.42     29.17 o 
  -7   4   6     1556.88     1701.96    149.28 o 
  -6   4   6      241.03      298.35     32.25 o 
  -5   4   6     2140.07     2013.74     63.10 o 
  -4   4   6      867.67      871.89     45.62 o 
  -3   4   6      217.02      213.83     22.35 o 
  -2   4   6      471.93      489.73     31.73 o 
  -1   4   6     7843.78     7779.92    161.56 o 
   0   4   6     1242.31     1202.16     38.21 o 
   1   4   6    18241.44    18410.29    348.22 o 
   2   4   6     6263.32     6180.50    203.80 o 
   3   4   6      318.94      324.97     35.77 o 
   4   4   6     1332.17     1288.88     66.27 o 
   5   4   6      641.30      638.35     43.26 o 
   6   4   6       23.02       23.94      8.41 o 
   7   4   6      946.67      921.41     61.48 o 
   8   4   6       42.97       39.50     19.10 o 
  -7   5   6       74.28       48.04     24.80 o 
  -6   5   6     3442.69     3759.29    219.90 o 
  -5   5   6     1568.68     1578.15     72.53 o 
  -4   5   6      892.19      960.54     49.84 o 
  -3   5   6       65.01       80.17     12.97 o 
  -2   5   6      509.20      470.16     27.92 o 
  -1   5   6     1332.06     1319.87     89.81 o 
   0   5   6       28.49       26.91      8.73 o 
   1   5   6     1506.92     1526.18     90.40 o 
   2   5   6    11178.21    11044.38    236.75 o 
   3   5   6     1502.39     1494.98     65.23 o 
   4   5   6     3274.50     3217.60    128.91 o 
   5   5   6       25.20       44.08     13.73 o 
   6   5   6      559.20      531.80     44.57 o 
   7   5   6      469.82      514.72     72.08 o 
   8   5   6      150.75      169.85     30.76 o 
  -6   6   6     1177.34     1323.09    127.96 o 
  -5   6   6     1438.28     1425.81     70.32 o 
  -4   6   6     1791.38     1775.67     73.91 o 
  -3   6   6    11198.37    10659.98    281.24 o 
  -2   6   6      172.20      161.57     18.39 o 
  -1   6   6      329.90      319.65     31.79 o 
   0   6   6     1135.11     1235.78     85.01 o 
   1   6   6      310.89      314.76     50.21 o 
   2   6   6     2885.54     2858.10    166.41 o 
   3   6   6      970.37      994.79     55.46 o 
   4   6   6     1337.72     1218.07     92.27 o 
   5   6   6     7045.41     6655.71    261.82 o 
   6   6   6       86.54       59.87     21.16 o 
   7   6   6      114.96      155.12     37.92 o 
   8   6   6        9.62       12.97     19.98 o 
  -6   7   6      190.20      160.19     46.76 o 
  -5   7   6     1718.57     1739.81    142.31 o 
  -4   7   6      134.38      141.29     20.39 o 
  -3   7   6     2391.37     2273.12    210.21 o 
  -2   7   6     5176.58     4785.99    132.89 o 
  -1   7   6     4711.55     4712.75    203.88 o 
   0   7   6     3061.98     2927.96    140.63 o 
   1   7   6      649.93      617.45     52.34 o 
   2   7   6        1.32        3.23     14.25 o 
   3   7   6      829.53      818.92     52.15 o 
   4   7   6       92.64      129.03     34.37 o 
   5   7   6     2857.64     2664.78    156.45 o 
   6   7   6     1518.78     1445.96    115.70 o 
   7   7   6      305.53      257.34     50.41 o 
   8   7   6      700.95      676.13     85.26 o 
  -5   8   6       69.94       60.37     28.79 o 
  -4   8   6      345.84      304.57     55.83 o 
  -3   8   6       46.88       45.26     14.20 o 
  -2   8   6     3158.43     3032.28    196.51 o 
  -1   8   6      257.41      296.87     44.28 o 
   0   8   6     5644.70     5953.17    236.11 o 
   1   8   6     6815.26     6571.68    370.44 o 
   2   8   6      502.76      610.17     46.36 o 
   3   8   6      228.64      254.42     30.15 o 
   4   8   6      124.01      104.88     20.94 o 
   5   8   6       20.36       21.16     12.76 o 
   6   8   6      467.13      393.42     62.47 o 
   7   8   6       42.60       68.54     28.48 o 
  -5   9   6       29.92       24.63     14.18 o 
  -4   9   6      286.30      279.75     55.43 o 
  -3   9   6      893.49      798.58     54.38 o 
  -2   9   6        5.72        6.44      6.72 o 
  -1   9   6      114.07      132.13     32.63 o 
   0   9   6       16.80        5.09     15.07 o 
   1   9   6     1809.02     1940.91    118.11 o 
   2   9   6      764.68      838.14     57.23 o 
   3   9   6     2916.70     3092.72    119.06 o 
   4   9   6       82.14      102.28     21.41 o 
   5   9   6     1220.55     1237.02     74.21 o 
   6   9   6       81.76       79.54     28.83 o 
   7   9   6       53.42       73.20     32.27 o 
  -4  10   6     2002.28     2113.37    163.38 o 
  -3  10   6        0.51       -6.65     22.86 o 
  -2  10   6        1.76        5.92      7.14 o 
  -1  10   6        2.51      -12.03     10.74 o 
   0  10   6     1053.92     1070.89     89.80 o 
   1  10   6      375.86      440.03     54.95 o 
   2  10   6      268.25      291.71     35.46 o 
   3  10   6       16.85       30.87     14.22 o 
   4  10   6     3176.80     3359.98    176.61 o 
   5  10   6      344.87      252.90     52.86 o 
   6  10   6       45.20       27.12     23.18 o 
  -3  11   6      292.52      226.98     48.26 o 
  -2  11   6      149.26      165.43     38.40 o 
  -1  11   6      362.99      312.18     34.65 o 
   0  11   6       33.52       64.07     25.71 o 
   1  11   6      790.08      892.52     63.90 o 
   2  11   6        9.79      -14.84     11.33 o 
   3  11   6      186.08      220.15     50.30 o 
   4  11   6      175.81      238.57     56.65 o 
  -2 -11   7        0.63       10.97     20.48 o 
  -1 -11   7      247.39      333.54     63.08 o 
   0 -11   7      105.37      181.43     46.67 o 
   1 -11   7       19.05        3.37     13.95 o 
   2 -11   7      397.81      447.92     68.51 o 
  -4 -10   7      468.89      528.45     82.28 o 
  -3 -10   7     4480.27     4191.96    237.92 o 
  -2 -10   7      646.67      670.38     85.79 o 
  -1 -10   7      906.82      864.58     94.97 o 
   0 -10   7      408.78      500.77     69.92 o 
   1 -10   7       17.02       10.03     14.58 o 
   2 -10   7      143.82      186.08     32.02 o 
   3 -10   7       20.58       15.65     19.78 o 
   4 -10   7       73.16      100.12     40.12 o 
  -5  -9   7      155.90      136.47     43.85 o 
  -4  -9   7      319.16      234.51     53.99 o 
  -3  -9   7       58.79      100.71     31.87 o 
  -2  -9   7      692.65      608.13     76.21 o 
  -1  -9   7     2096.80     2096.40    144.79 o 
   0  -9   7     2982.68     3172.59    176.99 o 
   1  -9   7       15.21       23.07     12.73 o 
   2  -9   7      474.87      507.12     47.74 o 
   3  -9   7      208.61      215.30     32.08 o 
   4  -9   7      202.11      180.35     45.42 o 
   5  -9   7      291.17      186.95     48.32 o 
  -5  -8   7      503.18      535.92     77.53 o 
  -4  -8   7      594.52      469.52     68.89 o 
  -3  -8   7        1.45       21.69     22.57 o 
  -2  -8   7       31.03       34.70     20.92 o 
  -1  -8   7     1496.49     1474.46    111.61 o 
   0  -8   7     2904.39     3094.37    163.91 o 
   1  -8   7     4160.67     4260.57    254.64 o 
   2  -8   7      841.47      930.95    108.11 o 
   3  -8   7     1019.70     1054.65    103.59 o 
   4  -8   7       21.53       37.98     15.08 o 
   5  -8   7       16.78      -31.91     23.74 o 
   6  -8   7        5.87       -3.92     18.43 o 
  -6  -7   7       63.20       63.39     30.72 o 
  -5  -7   7      950.89     1027.30    105.41 o 
  -4  -7   7      879.84      793.85     87.96 o 
  -3  -7   7      498.97      495.70     65.51 o 
  -2  -7   7        5.59       18.28     20.28 o 
  -1  -7   7      123.54      115.78     30.73 o 
   0  -7   7      496.02      496.75     22.21 o 
   1  -7   7       44.72       33.87     10.95 o 
   2  -7   7        1.62        1.08      3.72 o 
   3  -7   7     2108.26     2000.45     88.83 o 
   4  -7   7      760.29      880.71     92.61 o 
   5  -7   7       44.00       26.55     24.20 o 
   6  -7   7      376.42      360.24     61.79 o 
  -6  -6   7       36.46       50.00     26.83 o 
  -5  -6   7       44.73       40.22     23.78 o 
  -4  -6   7     2328.39     2100.00    140.80 o 
  -3  -6   7        1.80        9.13     13.51 o 
  -2  -6   7      587.02      616.70     63.74 o 
  -1  -6   7      190.27      198.89     24.82 o 
   0  -6   7     2708.79     2648.69    143.85 o 
   1  -6   7      334.44      350.46     54.58 o 
   2  -6   7     1474.87     1462.95     90.16 o 
   3  -6   7     1496.25     1372.30     69.70 o 
   4  -6   7     2029.12     2252.00    290.14 o 
   5  -6   7       49.98       -2.66     20.93 o 
   6  -6   7      440.27      524.74     76.03 o 
   7  -6   7       15.05       27.65     18.33 o 
  -7  -5   7      458.03      603.49     86.23 o 
  -6  -5   7       11.11        3.56     13.14 o 
  -5  -5   7     1602.31     1545.32    123.08 o 
  -4  -5   7       28.54       32.13      9.15 o 
  -3  -5   7        8.68        4.93     13.97 o 
  -2  -5   7        4.66        2.15      6.05 o 
  -1  -5   7     2373.04     2539.60     58.63 o 
   0  -5   7      380.08      365.82     28.54 o 
   1  -5   7      543.31      550.48     30.60 o 
   2  -5   7       48.76       20.24      7.15 o 
   3  -5   7      745.22      797.43     55.11 o 
   4  -5   7       28.69       38.51      7.33 o 
   5  -5   7      700.08      733.00     42.69 o 
   6  -5   7        0.62       12.53     17.99 o 
   7  -5   7      713.65      699.04     89.82 o 
  -7  -4   7      517.53      515.91     78.39 o 
  -6  -4   7        3.51       -2.74     13.07 o 
  -5  -4   7     2175.92     2153.80     92.24 o 
  -4  -4   7     1990.32     1919.87     75.74 o 
  -3  -4   7       40.25       34.46      7.20 o 
  -2  -4   7     4032.24     4178.86     90.90 o 
  -1  -4   7       13.41       17.21      4.93 o 
   0  -4   7      535.50      540.52     32.40 o 
   1  -4   7     1057.85     1090.23     61.38 o 
   2  -4   7      247.38      276.52     26.22 o 
   3  -4   7     2579.76     2878.94    230.04 o 
   4  -4   7     1507.18     1573.28     59.69 o 
   5  -4   7      161.72      150.96     17.68 o 
   6  -4   7     2804.71     2653.36    166.03 o 
   7  -4   7        8.13       24.91     18.88 o 
   8  -4   7       24.50       12.11     20.07 o 
  -7  -3   7       32.94       37.77     23.79 o 
  -6  -3   7        1.72       14.59     17.79 o 
  -5  -3   7      132.41      145.11     17.50 o 
  -4  -3   7     4705.72     4674.40    122.65 o 
  -3  -3   7     1845.41     1908.54     45.21 o 
  -2  -3   7     2611.67     2396.73     59.16 o 
  -1  -3   7     2583.87     2427.92     60.71 o 
   0  -3   7        5.71        3.55      3.99 o 
   1  -3   7     2794.25     2795.35    177.43 o 
   2  -3   7       64.31       67.15     10.36 o 
   3  -3   7       30.78       28.45      4.04 o 
   4  -3   7     3835.78     3844.37     94.53 o 
   5  -3   7      238.90      250.90     22.68 o 
   6  -3   7     1566.24     1688.65     65.38 o 
   7  -3   7       90.57      124.44     36.50 o 
   8  -3   7      262.54      249.86     55.80 o 
  -7  -2   7        1.51      -14.94     24.97 o 
  -6  -2   7       21.68       26.48     17.84 o 
  -5  -2   7     1386.20     1405.26     50.35 o 
  -4  -2   7      339.71      324.24     21.13 o 
  -3  -2   7      131.99      132.77     10.85 o 
  -2  -2   7      399.11      358.18     18.69 o 
  -1  -2   7    20255.48    19733.30    303.14 o 
   0  -2   7     2561.75     2484.07     57.50 o 
   1  -2   7     1985.81     1891.83     45.98 o 
   3  -2   7      801.68      748.19     63.36 o 
   4  -2   7      495.73      549.23     40.78 o 
   5  -2   7      105.75      105.24     11.85 o 
   6  -2   7      235.17      262.53     22.95 o 
   7  -2   7     2758.86     3088.18    183.13 o 
   8  -2   7       16.58       54.34     27.10 o 
  -8  -1   7      683.09      733.18     96.52 o 
  -7  -1   7      172.01      140.83     36.26 o 
  -6  -1   7     6848.45     7125.39    207.74 o 
  -5  -1   7      979.34     1004.39     47.14 o 
  -4  -1   7      227.38      228.19     17.62 o 
  -3  -1   7     1392.04     1370.57     37.73 o 
  -2  -1   7      584.38      623.75     25.94 o 
  -1  -1   7     1419.52     1379.92     43.11 o 
   0  -1   7     8520.68     8579.42    227.35 o 
   1  -1   7     3300.70     3325.39     66.28 o 
   2  -1   7     7195.58     6825.70    195.56 o 
   3  -1   7        9.77       15.82      8.47 o 
   4  -1   7       25.67       15.28     10.88 o 
   5  -1   7      968.41     1039.67     66.67 o 
   6  -1   7     1252.55     1366.00     69.04 o 
   7  -1   7      456.13      564.82     72.84 o 
   8  -1   7      449.92      508.68     74.81 o 
  -8   0   7      918.23      936.97    108.17 o 
  -7   0   7      139.24      171.16     31.55 o 
  -6   0   7      912.05      906.80     64.40 o 
  -5   0   7     4009.72     4095.05    106.25 o 
  -4   0   7      521.75      563.36     27.87 o 
  -3   0   7     2533.56     2477.01     58.65 o 
  -2   0   7        4.69        5.89      3.95 o 
  -1   0   7      243.08      248.19     14.94 o 
   0   0   7     2817.54     2889.52     53.45 o 
   1   0   7      365.52      396.75     17.16 o 
   2   0   7     7343.55     7445.18    144.18 o 
   3   0   7    21018.35    21406.06    575.17 o 
   4   0   7     2038.00     1910.20     48.40 o 
   5   0   7     6068.34     6426.31    204.04 o 
   6   0   7        9.09       10.84      4.47 o 
   7   0   7       40.72       80.96     16.72 o 
   8   0   7       70.99      101.32     38.73 o 
  -7   1   7       11.86       32.61     26.86 o 
  -6   1   7       94.97      103.39     16.07 o 
  -5   1   7     3123.74     3137.61     88.63 o 
  -4   1   7     1102.62     1149.75     44.78 o 
  -3   1   7     5190.91     5257.65     96.28 o 
  -2   1   7    17963.20    17878.14    243.75 o 
  -1   1   7        0.84        6.38      3.23 o 
   0   1   7     1432.31     1459.32     37.42 o 
   1   1   7      809.88      852.65     26.28 o 
   2   1   7      410.85      408.04     25.37 o 
   3   1   7     4162.29     4127.16     65.91 o 
   4   1   7      390.84      365.68     23.56 o 
   5   1   7     2389.66     2384.70     78.13 o 
   6   1   7     1895.60     1991.63     60.05 o 
   7   1   7       21.55       24.55     18.66 o 
   8   1   7      520.42      515.04     72.76 o 
  -7   2   7       67.32       61.59     29.46 o 
  -6   2   7     1122.19     1204.29    110.92 o 
  -5   2   7        0.89       -1.58     11.46 o 
  -4   2   7     1306.93     1313.22     72.31 o 
  -3   2   7       17.72       16.65      4.87 o 
  -2   2   7     7400.45     6873.79    246.70 o 
  -1   2   7     2868.69     2934.34     91.41 o 
   0   2   7     1285.14     1290.53     29.18 o 
   1   2   7     1892.62     1864.60     51.40 o 
   2   2   7     2643.80     2592.74     73.56 o 
   3   2   7      232.98      211.81     17.74 o 
   4   2   7      150.12      133.10     15.01 o 
   5   2   7      226.58      270.69     24.94 o 
   6   2   7     5650.98     5737.38    156.28 o 
   7   2   7      641.38      646.96     46.24 o 
   8   2   7      550.23      635.29     49.59 o 
  -7   3   7     3841.64     3750.15    227.82 o 
  -6   3   7      367.63      345.86     38.20 o 
  -5   3   7      844.51      875.17     37.72 o 
  -4   3   7       39.01       50.14      8.27 o 
  -3   3   7     1308.88     1305.66     47.38 o 
  -2   3   7      182.07      188.28     33.58 o 
  -1   3   7     4014.58     4086.60    122.15 o 
   0   3   7      236.02      187.95     12.73 o 
   1   3   7    14482.22    14768.63    228.47 o 
   2   3   7     2483.19     2596.64     75.32 o 
   3   3   7     1083.70     1093.08     91.61 o 
   4   3   7      675.93      644.56     31.92 o 
   5   3   7     1547.28     1636.88     68.78 o 
   6   3   7       30.44       43.71     13.14 o 
   7   3   7      146.79      160.34     37.45 o 
   8   3   7       10.65       11.30     10.99 o 
  -7   4   7       74.46      120.53     46.27 o 
  -6   4   7      879.18     1019.94    107.54 o 
  -5   4   7      443.30      456.46     35.10 o 
  -4   4   7      357.40      391.19     37.37 o 
  -3   4   7        9.91       20.96     19.11 o 
  -2   4   7     3823.73     3819.28    101.72 o 
  -1   4   7      268.33      249.18     38.07 o 
   0   4   7      280.00      273.53     18.51 o 
   1   4   7      193.44      200.48     23.06 o 
   2   4   7     8044.22     7994.21    203.22 o 
   3   4   7     1649.57     1660.76    125.47 o 
   4   4   7     3789.96     3907.26     95.99 o 
   5   4   7      166.95      180.23     23.54 o 
   6   4   7     1222.99     1211.43     65.51 o 
   7   4   7      130.89      116.51     22.10 o 
   8   4   7      439.04      480.51     46.99 o 
  -6   5   7      594.91      527.27     79.75 o 
  -5   5   7       19.96       12.76     13.80 o 
  -4   5   7      168.15      184.62     19.72 o 
  -3   5   7     6989.02     6823.55    176.75 o 
  -2   5   7      422.40      402.47     22.79 o 
  -1   5   7      184.61      181.55     10.93 o 
   0   5   7      496.93      512.40     30.84 o 
   1   5   7     4220.87     4157.00    177.45 o 
   2   5   7      533.65      510.91     34.59 o 
   3   5   7      822.50      940.61     50.97 o 
   4   5   7       38.72       55.06     13.72 o 
   5   5   7     3973.25     4005.03    187.10 o 
   6   5   7      132.19      132.81     23.23 o 
   7   5   7       22.82       45.65     14.85 o 
   8   5   7      107.74      110.54     23.61 o 
  -6   6   7      367.18      390.14     70.48 o 
  -5   6   7       23.98       22.34     19.28 o 
  -4   6   7      241.81      218.85     22.60 o 
  -3   6   7      165.62      147.93     23.22 o 
  -2   6   7       72.62       74.41     24.43 o 
  -1   6   7      264.37      293.50     31.45 o 
   0   6   7      214.19      224.42     21.30 o 
   1   6   7     2733.35     2589.63    170.38 o 
   2   6   7     1242.35     1236.36     58.83 o 
   3   6   7        1.52        0.63      5.96 o 
   4   6   7     1390.77     1351.35     97.97 o 
   5   6   7      647.75      676.86     69.14 o 
   6   6   7       24.41       24.67     15.78 o 
   7   6   7      379.07      351.23     54.64 o 
   8   6   7      480.82      373.70     59.42 o 
  -5   7   7      235.56      221.31     49.59 o 
  -4   7   7     1189.37     1338.25    117.58 o 
  -3   7   7      431.63      429.41     32.10 o 
  -2   7   7     1414.50     1377.58    104.87 o 
  -1   7   7      950.89      976.38     84.79 o 
   0   7   7     1487.87     1450.69     62.53 o 
   1   7   7      499.10      521.51     79.38 o 
   2   7   7     2935.75     2963.19    188.08 o 
   3   7   7        5.34       10.51     10.26 o 
   4   7   7     2624.58     2475.27    147.47 o 
   5   7   7      289.97      321.82     51.68 o 
   6   7   7       37.06       24.65     18.43 o 
   7   7   7     1637.63     1465.83    120.87 o 
   8   7   7        8.93       27.71     21.91 o 
  -5   8   7       48.71        2.97     21.99 o 
  -4   8   7      418.26      394.31     65.56 o 
  -3   8   7     4137.18     3921.15    235.31 o 
  -2   8   7      464.23      438.09     42.92 o 
  -1   8   7      477.72      535.14     62.88 o 
   0   8   7      501.31      464.50     76.72 o 
   1   8   7       24.65       22.32      9.80 o 
   2   8   7      702.06      729.09    104.82 o 
   3   8   7       12.12       21.48     11.86 o 
   4   8   7      233.94      244.97     31.35 o 
   5   8   7     2112.92     1995.36    141.32 o 
   6   8   7        0.18      -16.29     15.24 o 
   7   8   7      155.53      181.49     44.75 o 
  -4   9   7       12.38       22.30     26.52 o 
  -3   9   7      917.35      962.37     98.37 o 
  -2   9   7     1942.93     1723.31    136.05 o 
  -1   9   7     1197.36     1251.37    103.05 o 
   0   9   7     4404.25     4243.63    155.66 o 
   1   9   7       16.29       29.70     17.41 o 
   2   9   7       34.01       54.41     17.20 o 
   3   9   7      951.10     1029.71     66.37 o 
   4   9   7     1001.78     1078.91     69.42 o 
   5   9   7      698.28      674.71     83.09 o 
   6   9   7      405.67      392.03     43.73 o 
  -4  10   7      173.25      200.05     50.54 o 
  -3  10   7        0.32       10.50     18.41 o 
  -2  10   7      901.58      923.79     93.97 o 
  -1  10   7       16.46        9.70      8.29 o 
   0  10   7     2353.53     2468.00    148.24 o 
   1  10   7     2878.95     2842.84    157.99 o 
   2  10   7      332.43      363.21     40.20 o 
   3  10   7      882.84      989.25     67.39 o 
   4  10   7        3.40        3.50      8.95 o 
   5  10   7      185.51      151.78     40.77 o 
   6  10   7       62.57       55.45     33.93 o 
  -2  11   7      372.73      354.56     60.83 o 
  -1  11   7        1.83      -17.93     18.13 o 
   0  11   7       27.23       15.86     13.29 o 
   1  11   7     1584.56     1711.46     93.95 o 
   2  11   7      336.13      371.56     42.43 o 
   3  11   7     1534.77     1908.67    161.62 o 
   4  11   7      672.61      735.03     98.68 o 
  -2 -11   8      148.83      113.71     34.54 o 
  -1 -11   8        6.83      -18.12     18.96 o 
   0 -11   8       38.39       87.09     36.39 o 
   1 -11   8      739.42      728.40     89.97 o 
  -3 -10   8        8.13      -18.05     21.10 o 
  -2 -10   8        3.48      -24.61     26.48 o 
  -1 -10   8        0.85       13.51     16.86 o 
   0 -10   8       62.67       57.95     27.58 o 
   1 -10   8      708.47      687.41     59.53 o 
   2 -10   8       96.18       90.65     23.54 o 
   3 -10   8      652.14      601.64     86.01 o 
  -4  -9   8     1288.77     1306.52    125.45 o 
  -3  -9   8      268.79      329.84     60.40 o 
  -2  -9   8      402.33      465.51     66.26 o 
  -1  -9   8     2217.97     2213.40    149.01 o 
   0  -9   8       35.82       59.78     26.25 o 
   1  -9   8       97.74       81.37     25.10 o 
   2  -9   8      761.21      827.29     62.76 o 
   3  -9   8       27.84        9.93      9.87 o 
   4  -9   8     1371.28     1413.16    130.32 o 
  -5  -8   8      100.33      141.42     45.18 o 
  -4  -8   8       31.00        2.60     16.94 o 
  -3  -8   8     2785.47     2803.90    172.85 o 
  -2  -8   8      511.96      448.24     63.53 o 
  -1  -8   8     1474.96     1510.89    113.53 o 
   0  -8   8     1104.78     1092.17     92.22 o 
   1  -8   8       80.07       79.83     25.56 o 
   2  -8   8      121.00      137.62     23.60 o 
   3  -8   8      306.41      373.32     38.58 o 
   4  -8   8      477.48      439.65     68.00 o 
   5  -8   8      489.99      519.27     77.36 o 
  -6  -7   8      327.82      313.08     62.19 o 
  -5  -7   8      362.11      406.29     68.25 o 
  -4  -7   8      614.26      538.29     72.81 o 
  -3  -7   8      376.69      454.09     61.86 o 
  -2  -7   8      116.91      143.34     32.51 o 
  -1  -7   8     1303.56     1390.10    101.91 o 
   0  -7   8     5689.11     5910.24    230.85 o 
   1  -7   8      505.40      541.51     47.37 o 
   2  -7   8     5900.42     5364.48    351.42 o 
   3  -7   8     1475.08     1315.83     70.94 o 
   4  -7   8       55.06       47.69     13.56 o 
   5  -7   8      196.37      172.42     46.32 o 
   6  -7   8       93.41      104.00     41.97 o 
  -6  -6   8        2.91       17.89     17.38 o 
  -5  -6   8     1405.26     1380.52    121.14 o 
  -4  -6   8      318.54      253.35     47.94 o 
  -3  -6   8      598.22      533.74     65.21 o 
  -2  -6   8      673.04      677.43     68.37 o 
  -1  -6   8      386.11      406.67     36.08 o 
   0  -6   8     2524.58     2681.33     81.59 o 
   1  -6   8     3272.66     3236.72    246.83 o 
   2  -6   8     1185.69     1219.71     67.94 o 
   3  -6   8     2702.15     2503.48     99.89 o 
   4  -6   8      238.64      285.07     40.07 o 
   5  -6   8      356.10      330.40     57.81 o 
   6  -6   8        8.61      -20.28     21.19 o 
   7  -6   8       93.88      110.66     42.03 o 
  -6  -5   8        8.62        3.56     21.23 o 
  -5  -5   8     2662.47     2586.91    167.13 o 
  -4  -5   8     1179.95     1140.94     95.42 o 
  -3  -5   8       64.94       44.46      9.29 o 
  -2  -5   8     2728.29     2838.47     94.99 o 
  -1  -5   8       83.77       92.40      9.95 o 
   0  -5   8       29.74       29.61      8.39 o 
   1  -5   8     1441.01     1462.86     81.34 o 
   2  -5   8       75.08        8.54     22.75 o 
   3  -5   8     5703.25     5531.01    230.74 o 
   4  -5   8     1099.37     1194.55     59.76 o 
   5  -5   8      399.08      526.34     72.56 o 
   6  -5   8     2317.73     2256.59    157.98 o 
   7  -5   8       13.12       66.89     31.94 o 
  -7  -4   8       58.49       57.62     30.10 o 
  -6  -4   8        5.51      -13.96     17.55 o 
  -5  -4   8       52.19       43.27     11.76 o 
  -4  -4   8     4061.19     3970.51    166.81 o 
  -3  -4   8      921.43      923.96     35.88 o 
  -2  -4   8     1574.90     1538.91     49.65 o 
  -1  -4   8     1880.13     1835.22     52.90 o 
   0  -4   8      253.27      256.56     17.20 o 
   1  -4   8      974.94     1022.98     68.89 o 
   2  -4   8      546.12      604.15     53.92 o 
   3  -4   8       11.11       21.13      6.30 o 
   4  -4   8     1684.12     1731.33     92.28 o 
   5  -4   8      758.16      857.62     59.40 o 
   6  -4   8      964.56     1105.97    105.05 o 
   7  -4   8      197.92      283.64     56.86 o 
  -7  -3   8       71.50       55.93     25.68 o 
  -6  -3   8       37.67       69.57     28.72 o 
  -5  -3   8     1628.36     1683.75     65.04 o 
  -4  -3   8       77.12       78.18     10.45 o 
  -3  -3   8       86.08       86.24     11.72 o 
  -2  -3   8      649.88      671.71     32.34 o 
  -1  -3   8    12511.03    12097.68    203.80 o 
   0  -3   8       69.83       63.35      8.67 o 
   1  -3   8     1925.95     1824.14     76.48 o 
   2  -3   8     1752.89     1933.50     69.36 o 
   3  -3   8     2337.18     2241.69    124.68 o 
   4  -3   8      197.36      192.48     37.37 o 
   5  -3   8       40.17       24.13     16.56 o 
   6  -3   8       19.95       32.29     19.20 o 
   7  -3   8     2609.27     2495.52    169.37 o 
   8  -3   8       15.03       11.31     18.79 o 
  -7  -2   8       38.91       34.60     26.41 o 
  -6  -2   8     1977.03     1951.63     96.08 o 
  -5  -2   8       90.07      104.22     15.21 o 
  -4  -2   8      467.30      471.67     26.30 o 
  -3  -2   8       50.30       44.39      6.94 o 
  -2  -2   8     4649.81     4613.12    161.71 o 
  -1  -2   8      224.11      202.31     16.15 o 
   0  -2   8     4665.76     5100.66     98.93 o 
   1  -2   8      255.86      275.24     14.93 o 
   2  -2   8     2730.30     2454.98     70.17 o 
   3  -2   8      346.47      382.68     45.22 o 
   4  -2   8        0.94       -7.08     15.15 o 
   5  -2   8      102.42      126.24     32.23 o 
   6  -2   8      994.57     1095.45     55.15 o 
   7  -2   8       44.09       89.11     33.78 o 
   8  -2   8       19.60       33.39     30.05 o 
  -7  -1   8      152.86      139.17     27.23 o 
  -6  -1   8      109.28      131.96     24.31 o 
  -5  -1   8     2352.48     2386.17     84.14 o 
  -4  -1   8      442.05      415.88     24.25 o 
  -3  -1   8       13.26       26.58      5.25 o 
  -2  -1   8     1635.13     1630.69     46.23 o 
  -1  -1   8     4174.29     4095.09     89.78 o 
   0  -1   8        4.87       10.19      3.77 o 
   1  -1   8     4766.71     4744.82     85.71 o 
   2  -1   8     3952.71     3789.38    616.09 o 
   3  -1   8     1626.33     1726.35     98.57 o 
   4  -1   8      287.42      336.54     31.17 o 
   5  -1   8     1579.31     1481.02    105.55 o 
   6  -1   8      333.54      401.62     25.86 o 
   7  -1   8     1450.42     1612.08    127.72 o 
   8  -1   8        0.47       -9.78     15.09 o 
  -7   0   8       32.43       49.13     18.62 o 
  -6   0   8      718.63      730.68     59.10 o 
  -5   0   8      385.49      391.39     29.01 o 
  -4   0   8      466.08      488.98     26.50 o 
  -3   0   8      895.09      905.34     30.15 o 
  -2   0   8     2561.00     2478.47     50.28 o 
  -1   0   8     6216.68     5876.34    116.91 o 
   0   0   8       45.76       54.34      6.57 o 
   1   0   8     4268.60     4046.79     93.61 o 
   2   0   8     7021.53     7125.25    120.43 o 
   3   0   8      810.89      899.60     65.42 o 
   4   0   8      108.32      115.98     18.07 o 
   5   0   8      491.09      481.75     26.15 o 
   6   0   8       12.41        9.71     16.09 o 
   7   0   8      462.86      462.10     65.03 o 
   8   0   8       69.59       65.53     30.70 o 
  -7   1   8       47.15       68.53     29.38 o 
  -6   1   8     3275.82     3394.31    137.32 o 
  -5   1   8      455.24      464.30     31.12 o 
  -4   1   8       13.21       13.38      5.13 o 
  -3   1   8     1406.65     1429.35     38.18 o 
  -2   1   8     1376.13     1329.39     32.66 o 
  -1   1   8       67.02       94.86     12.52 o 
   0   1   8      693.39      673.78     24.65 o 
   1   1   8      142.18      124.26      9.84 o 
   2   1   8     7941.75     7744.79    167.54 o 
   3   1   8      279.29      263.48     22.27 o 
   4   1   8     2655.82     2775.83     66.79 o 
   5   1   8     1545.21     1681.56     60.63 o 
   6   1   8     1912.84     1959.08     73.40 o 
   7   1   8        8.01       26.61     10.22 o 
   8   1   8        0.29      -26.67     26.81 o 
  -7   2   8      320.31      291.69     59.87 o 
  -6   2   8      139.84      136.07     39.07 o 
  -5   2   8     3856.16     3768.73    115.70 o 
  -4   2   8      646.87      624.38     34.81 o 
  -3   2   8     5259.78     5163.35    105.53 o 
  -2   2   8      760.49      725.64     37.72 o 
  -1   2   8        5.26       25.97      9.83 o 
   0   2   8     5386.62     5576.40    101.49 o 
   1   2   8     2975.36     3025.27     64.91 o 
   2   2   8     2101.83     2046.15     64.43 o 
   3   2   8     4775.38     4632.04    208.57 o 
   4   2   8      450.69      462.68     25.18 o 
   5   2   8     5098.86     5287.75    137.13 o 
   6   2   8      446.40      444.20     34.74 o 
   7   2   8        5.32       -2.72     12.72 o 
   8   2   8        6.54       10.82     19.12 o 
  -7   3   8      552.77      579.95     86.51 o 
  -6   3   8      453.31      484.59     70.85 o 
  -5   3   8      497.39      458.74     65.60 o 
  -4   3   8      131.11      148.90     20.56 o 
  -3   3   8     3554.20     3623.82    177.83 o 
  -2   3   8    11314.61    11694.47    265.83 o 
  -1   3   8      405.11      372.72     31.65 o 
   0   3   8     4329.33     4016.14     93.67 o 
   1   3   8      114.94      139.79     11.20 o 
   2   3   8      149.70      143.68     15.17 o 
   3   3   8     1664.89     1621.49     60.56 o 
   4   3   8        1.19        3.06      4.31 o 
   5   3   8     2420.52     2342.43     84.70 o 
   6   3   8     3056.00     3009.35    105.47 o 
   7   3   8      134.89      118.99     20.76 o 
   8   3   8     1946.48     2080.30    154.81 o 
  -7   4   8      448.87      437.99     73.85 o 
  -6   4   8        0.49       14.22     19.14 o 
  -5   4   8     1724.52     1696.88     70.55 o 
  -4   4   8      175.27      179.32     17.59 o 
  -3   4   8      783.24      724.63     74.75 o 
  -2   4   8     4707.63     4791.53    208.78 o 
  -1   4   8     3405.96     3531.25    165.14 o 
   0   4   8     4518.75     4520.80    202.20 o 
   1   4   8     9357.89     9220.42    268.47 o 
   2   4   8      405.52      491.12     31.55 o 
   3   4   8      393.51      375.46     29.58 o 
   4   4   8        8.95       13.90      7.08 o 
   5   4   8      398.19      440.31     35.38 o 
   6   4   8     1906.00     2000.30     86.37 o 
   7   4   8      150.54      124.53     21.70 o 
   8   4   8      572.87      573.47     50.46 o 
  -6   5   8     1195.11     1267.82    123.75 o 
  -5   5   8      243.01      268.92     54.50 o 
  -4   5   8     1046.62     1065.25     46.55 o 
  -3   5   8      107.50      103.81     10.02 o 
  -2   5   8        4.95       12.49     14.50 o 
  -1   5   8      999.28      986.16     25.96 o 
   0   5   8       21.60       28.66      7.43 o 
   1   5   8     9281.94     9253.35    204.42 o 
   2   5   8     2638.72     2752.84     91.72 o 
   3   5   8     2301.29     2310.95     85.29 o 
   4   5   8     3149.60     3055.01    160.34 o 
   5   5   8      601.33      580.41     43.42 o 
   6   5   8       20.94       23.37     11.83 o 
   7   5   8        4.80       11.21     10.92 o 
   8   5   8       99.04       94.46     21.88 o 
  -6   6   8     1392.38     1395.98    135.48 o 
  -5   6   8      156.05      156.03     43.51 o 
  -4   6   8     2436.21     2421.75    159.44 o 
  -3   6   8      185.14      176.91     16.26 o 
  -2   6   8      118.41      108.04     11.90 o 
  -1   6   8     7469.19     7018.44    159.55 o 
   0   6   8      345.45      355.30     26.58 o 
   1   6   8      237.25      263.15     24.72 o 
   2   6   8     4510.64     4583.89    132.51 o 
   3   6   8      421.93      446.50     34.60 o 
   4   6   8     4032.87     3772.57    178.72 o 
   5   6   8      506.78      474.90     57.55 o 
   6   6   8      187.06      151.06     34.85 o 
   7   6   8      115.03      156.85     39.64 o 
   8   6   8      459.82      396.28     59.89 o 
  -5   7   8      306.52      313.10     61.20 o 
  -4   7   8      648.79      673.12     83.78 o 
  -3   7   8     4281.20     4250.86    272.09 o 
  -2   7   8       10.70        5.18     10.97 o 
  -1   7   8      572.59      555.66     26.33 o 
   0   7   8        5.65       11.27      7.39 o 
   1   7   8      114.08      125.75     17.84 o 
   2   7   8      686.44      705.22     46.60 o 
   3   7   8        5.96        4.79     15.06 o 
   4   7   8      670.30      684.98     74.82 o 
   5   7   8     2796.76     2508.23    151.50 o 
   6   7   8      190.90      168.39     38.39 o 
   7   7   8     1961.89     1803.35    133.90 o 
  -5   8   8        9.19       15.07     23.70 o 
  -4   8   8      271.77      207.54     46.49 o 
  -3   8   8     1024.16     1112.63    105.68 o 
  -2   8   8     1040.97     1038.55     51.19 o 
  -1   8   8      930.01      866.49     37.61 o 
   0   8   8     3678.97     3506.85    329.93 o 
   1   8   8     1619.91     1579.48    103.59 o 
   2   8   8       63.06       34.88     11.82 o 
   3   8   8      323.24      388.28     38.91 o 
   4   8   8     1144.71     1232.39     73.21 o 
   5   8   8      672.38      709.91     89.79 o 
   6   8   8       80.94       89.72     29.93 o 
   7   8   8       20.60       21.05     13.30 o 
  -4   9   8      278.54      250.61     53.72 o 
  -3   9   8      150.68      135.21     38.54 o 
  -2   9   8      216.83      236.19     47.19 o 
  -1   9   8       29.74       45.83     29.18 o 
   0   9   8     1981.12     1991.72    133.07 o 
   1   9   8     1470.49     1521.31    111.71 o 
   2   9   8       19.16       15.49     11.66 o 
   3   9   8      175.03      140.25     30.17 o 
   4   9   8     1263.13     1386.22     81.31 o 
   5   9   8       56.81       47.98     13.31 o 
   6   9   8        3.11       -2.76     12.54 o 
  -3  10   8      671.65      708.40     88.60 o 
  -2  10   8        3.64       23.64     22.82 o 
  -1  10   8      554.97      476.98     66.55 o 
   0  10   8      345.87      350.98     54.65 o 
   1  10   8      847.79      795.62     80.40 o 
   2  10   8       27.66        3.18     15.52 o 
   3  10   8     1937.19     2008.08    138.77 o 
   4  10   8      386.77      342.41     49.88 o 
   5  10   8     1125.23     1009.58    110.46 o 
  -2  11   8      615.02      702.88     86.36 o 
  -1  11   8      321.00      342.82     59.09 o 
   0  11   8     1541.34     1450.22    117.17 o 
   1  11   8       27.26       22.95     20.37 o 
   2  11   8      290.38      287.61     38.07 o 
   3  11   8       54.80       38.90     26.85 o 
   4  11   8      736.30      772.77    100.50 o 
  -1 -11   9        4.61      -26.12     18.99 o 
   0 -11   9        1.93        4.14     19.90 o 
   1 -11   9      351.33      373.59     62.00 o 
  -3 -10   9       21.80       -7.98     23.37 o 
  -2 -10   9        5.04       16.67     15.93 o 
  -1 -10   9      617.70      642.68     82.50 o 
   0 -10   9      242.38      257.28     52.24 o 
   1 -10   9       56.51       87.38     22.97 o 
   2 -10   9       97.44       91.93     20.73 o 
  -4  -9   9        1.52       18.56     19.62 o 
  -3  -9   9     1751.13     1612.69    135.50 o 
  -2  -9   9      198.37      235.72     49.13 o 
  -1  -9   9      869.60      842.69     89.08 o 
   0  -9   9       55.56       47.41     17.73 o 
   1  -9   9        0.79       -1.85     11.68 o 
   2  -9   9       16.16        0.34      9.11 o 
   3  -9   9       76.00       76.79     35.31 o 
   4  -9   9       18.11       23.41     22.32 o 
  -5  -8   9      102.46       98.28     37.15 o 
  -4  -8   9     1247.55     1260.15    120.50 o 
  -3  -8   9       75.32       33.05     20.49 o 
  -2  -8   9      105.49       81.34     28.67 o 
  -1  -8   9      742.05      682.13     75.11 o 
   0  -8   9     1463.38     1616.81    114.09 o 
   1  -8   9      399.62      401.92     40.62 o 
   2  -8   9        7.05        1.52     13.12 o 
   3  -8   9       55.75       58.01     19.61 o 
   4  -8   9     1123.58     1171.38    115.13 o 
   5  -8   9        5.41       -8.89     19.31 o 
  -5  -7   9      385.89      403.10     66.76 o 
  -4  -7   9      637.90      535.03     74.37 o 
  -3  -7   9      650.12      592.27     73.40 o 
  -2  -7   9      478.43      484.73     62.86 o 
  -1  -7   9     2775.30     2724.60    150.81 o 
   0  -7   9       81.17       77.43      7.25 o 
   1  -7   9      599.53      572.24     34.71 o 
   2  -7   9     1211.39     1327.68     69.67 o 
   3  -7   9     1024.62     1146.86     97.48 o 
   4  -7   9      256.71      292.49     54.66 o 
   5  -7   9       56.88       42.05     28.90 o 
   6  -7   9      300.41      216.85     50.77 o 
  -6  -6   9      135.75      187.00     48.90 o 
  -5  -6   9      594.49      470.99     69.64 o 
  -4  -6   9      269.91      220.85     46.18 o 
  -3  -6   9      129.17       68.23     21.39 o 
  -2  -6   9      293.30      232.93     42.25 o 
  -1  -6   9     3547.16     3502.88     63.87 o 
   0  -6   9     1097.94     1137.45     35.54 o 
   1  -6   9      293.37      300.03     21.64 o 
   2  -6   9     1643.69     1724.02    132.05 o 
   3  -6   9      594.90      600.65     46.11 o 
   4  -6   9      152.04      157.83     19.81 o 
   5  -6   9      176.97      144.01     38.41 o 
   6  -6   9      105.98       96.55     34.82 o 
  -6  -5   9      688.93      714.81     90.44 o 
  -5  -5   9      694.59      820.08     92.48 o 
  -4  -5   9      843.92      831.15     86.79 o 
  -3  -5   9      532.92      498.57     31.36 o 
  -2  -5   9       15.31       17.27      5.76 o 
  -1  -5   9       99.55      118.32     12.04 o 
   0  -5   9     2801.27     2946.57     85.74 o 
   1  -5   9      868.22      881.51     48.73 o 
   2  -5   9     4200.35     4504.33    315.46 o 
   3  -5   9     2235.98     2317.14    140.26 o 
   4  -5   9       14.00       21.08      4.37 o 
   5  -5   9       70.88      105.97     33.85 o 
   6  -5   9     1112.10     1074.55    107.36 o 
   7  -5   9        8.66       -1.56     20.74 o 
  -6  -4   9      229.21      213.99     49.46 o 
  -5  -4   9     3933.23     3950.51    131.98 o 
  -4  -4   9      327.98      319.48     23.62 o 
  -3  -4   9     1314.22     1282.51     58.41 o 
  -2  -4   9      156.19      149.04     15.14 o 
  -1  -4   9     1387.47     1419.83     47.91 o 
   0  -4   9     2432.87     2490.83     82.65 o 
   1  -4   9      368.45      363.94     28.02 o 
   2  -4   9     1128.48     1206.22     49.68 o 
   3  -4   9     7188.41     7407.58    352.12 o 
   4  -4   9      511.09      613.33     68.26 o 
   5  -4   9     2004.69     1968.48    136.66 o 
   6  -4   9      953.42      980.27     99.02 o 
   7  -4   9      118.85      111.38     36.55 o 
  -7  -3   9      294.88      285.51     60.34 o 
  -6  -3   9      220.98      193.02     30.13 o 
  -5  -3   9     1086.81     1133.32     65.92 o 
  -4  -3   9     3249.85     3146.68    110.96 o 
  -3  -3   9     1227.05     1210.50     46.67 o 
  -2  -3   9     8968.09     9202.34    173.10 o 
  -1  -3   9      138.39      165.60     15.20 o 
   0  -3   9      257.63      296.45     19.16 o 
   1  -3   9       32.96       51.44     13.50 o 
   2  -3   9      742.44      786.25     33.58 o 
   3  -3   9     1858.68     1816.67    113.36 o 
   4  -3   9     1999.41     2052.90    126.31 o 
   5  -3   9     1153.00     1174.36     99.96 o 
   6  -3   9     3391.64     3431.60    193.78 o 
   7  -3   9       79.91       90.63     29.67 o 
   8  -3   9      444.75      536.38     80.65 o 
  -7  -2   9      402.10      452.95     72.46 o 
  -6  -2   9        0.17        6.69     14.24 o 
  -5  -2   9      565.22      565.99     36.66 o 
  -4  -2   9      692.57      664.09     31.86 o 
  -3  -2   9      152.45      152.83     13.83 o 
  -2  -2   9     6661.96     6808.02    136.68 o 
  -1  -2   9     6967.74     6876.56    133.68 o 
   0  -2   9     1939.48     2035.68     54.99 o 
   1  -2   9     9254.31     9286.30    351.10 o 
   2  -2   9       28.45       38.34      6.05 o 
   3  -2   9       18.39       38.75     11.43 o 
   4  -2   9     1332.98     1249.97     92.62 o 
   5  -2   9      119.89      154.78     35.70 o 
   6  -2   9     2498.46     2681.62    164.14 o 
   7  -2   9      988.45     1064.11    106.31 o 
   8  -2   9      119.24      132.44     40.84 o 
  -7  -1   9      390.93      391.31     46.62 o 
  -6  -1   9      569.59      600.73     53.10 o 
  -5  -1   9      141.22      158.53     18.49 o 
  -4  -1   9     3250.10     3214.61     77.73 o 
  -3  -1   9      742.95      750.97     37.59 o 
  -2  -1   9      155.61      172.11     14.99 o 
  -1  -1   9     6000.22     5887.54    119.48 o 
   0  -1   9     2009.86     1927.00     45.32 o 
   1  -1   9     9043.84     9015.64    152.13 o 
   2  -1   9     7254.74     6915.85    447.93 o 
   3  -1   9       50.77       89.26     23.67 o 
   4  -1   9      197.76      186.00     35.25 o 
   5  -1   9     1128.63     1102.22     92.25 o 
   6  -1   9      301.14      321.85     53.00 o 
   7  -1   9      857.39      916.10     96.17 o 
   8  -1   9       46.41       87.99     33.91 o 
  -7   0   9       42.14       66.17     22.68 o 
  -6   0   9     2296.20     2456.05    114.49 o 
  -5   0   9      509.24      474.83     32.06 o 
  -4   0   9       15.34       22.13      7.45 o 
  -3   0   9      427.62      429.85     22.85 o 
  -2   0   9     2365.93     2228.82     48.52 o 
  -1   0   9      921.25      922.18     54.81 o 
   0   0   9      697.35      625.87     26.63 o 
   1   0   9       61.60       77.63     11.43 o 
   2   0   9    11031.81    10411.63    194.41 o 
   3   0   9     1312.58     1393.53     86.17 o 
   4   0   9     2922.17     3060.42    104.49 o 
   5   0   9     5064.66     5294.02    223.87 o 
   6   0   9       46.40       83.75     26.71 o 
   7   0   9      559.85      597.85     75.01 o 
   8   0   9      144.40      133.88     39.88 o 
  -7   1   9      324.52      327.13     61.98 o 
  -6   1   9      619.45      503.17     72.15 o 
  -5   1   9     2435.04     2483.58     77.96 o 
  -4   1   9       21.01       27.60      7.07 o 
  -3   1   9     4735.05     4737.51     91.35 o 
  -2   1   9      302.20      314.40     15.70 o 
  -1   1   9      263.06      244.53     15.80 o 
   0   1   9     1789.53     1738.10     49.27 o 
   1   1   9      407.81      349.95     17.67 o 
   2   1   9     1846.64     1772.40     46.19 o 
   3   1   9      992.65      964.19     58.45 o 
   4   1   9      242.21      261.18     16.34 o 
   5   1   9     3798.98     3970.95    103.70 o 
   6   1   9       10.72       15.83      6.59 o 
   7   1   9       29.20       38.39     22.12 o 
   8   1   9       28.69       36.08     23.12 o 
  -7   2   9        0.82       18.42     14.83 o 
  -6   2   9      612.21      657.77     83.72 o 
  -5   2   9      594.12      575.59     72.92 o 
  -4   2   9       65.48       68.04     10.49 o 
  -3   2   9     2197.88     2106.19     58.68 o 
  -2   2   9     5042.74     4942.11    156.32 o 
  -1   2   9       32.37       29.55      8.58 o 
   0   2   9      358.54      299.55     15.29 o 
   1   2   9     2271.30     2363.17     56.20 o 
   2   2   9     2854.34     2903.18     82.64 o 
   3   2   9      836.41      834.64     38.44 o 
   4   2   9      340.97      309.35     20.45 o 
   5   2   9      633.96      640.13     37.15 o 
   6   2   9     1522.66     1633.03     68.51 o 
   7   2   9       63.86       45.03     17.71 o 
   8   2   9      777.18      796.43     93.86 o 
  -7   3   9       36.18       95.69     39.48 o 
  -6   3   9      990.95     1092.38    113.47 o 
  -5   3   9        1.35       -6.04     16.43 o 
  -4   3   9       89.46      132.29     35.15 o 
  -3   3   9     1290.91     1295.26    100.39 o 
  -2   3   9     4259.40     4301.95    114.94 o 
  -1   3   9      452.49      417.08     35.03 o 
   0   3   9     1900.43     1870.23     52.04 o 
   1   3   9     4019.81     4000.01     81.58 o 
   2   3   9     2816.06     2874.44     82.12 o 
   3   3   9       15.06       38.57     37.24 o 
   4   3   9      840.48      779.73     36.00 o 
   5   3   9     1011.95     1076.24     79.66 o 
   6   3   9     1087.07     1132.40     58.96 o 
   7   3   9       93.76       84.96     32.95 o 
   8   3   9      606.45      703.82     88.15 o 
  -6   4   9      137.22      104.70     37.10 o 
  -5   4   9     1073.34     1098.07    106.84 o 
  -4   4   9       47.44       18.10     15.76 o 
  -3   4   9     4681.30     4658.08    216.55 o 
  -2   4   9      861.22      819.94     78.93 o 
  -1   4   9       16.87       16.27      7.45 o 
   0   4   9      212.96      176.40     23.27 o 
   1   4   9     4202.88     4044.16    153.37 o 
   2   4   9      333.39      387.93     22.97 o 
   3   4   9       48.87       52.76     11.68 o 
   4   4   9      186.99      190.40     18.50 o 
   5   4   9     2330.73     2258.04     87.14 o 
   6   4   9       48.98       62.35     14.91 o 
   7   4   9      109.88       82.25     17.84 o 
   8   4   9      197.21      199.91     47.31 o 
  -6   5   9      426.14      533.48     82.23 o 
  -5   5   9       55.76       48.03     29.94 o 
  -4   5   9      520.47      463.93     66.91 o 
  -3   5   9      830.62      911.49     88.29 o 
  -2   5   9     3054.42     3159.23    170.78 o 
  -1   5   9      223.94      240.42     42.48 o 
   0   5   9     5808.23     5766.75    134.77 o 
   1   5   9      711.46      713.01     53.31 o 
   2   5   9      308.54      294.81     27.03 o 
   3   5   9      320.72      305.30     28.85 o 
   4   5   9     2166.72     2202.13    176.87 o 
   5   5   9       79.81       81.24     23.57 o 
   6   5   9     1439.79     1343.83     71.86 o 
   7   5   9        0.38      -19.54     13.40 o 
   8   5   9     1331.10     1474.79    132.02 o 
  -5   6   9      104.01       55.28     23.69 o 
  -4   6   9       29.38       28.94     24.62 o 
  -3   6   9     1536.69     1628.52    125.17 o 
  -2   6   9      344.44      319.83     51.52 o 
  -1   6   9      321.72      306.54     21.19 o 
   0   6   9     2511.94     2454.29     78.85 o 
   1   6   9     8204.49     8351.20    569.82 o 
   2   6   9      145.40      137.33     20.09 o 
   3   6   9     1498.64     1554.02     61.12 o 
   4   6   9       31.18       41.21     19.95 o 
   5   6   9      534.19      543.67     62.13 o 
   6   6   9      286.81      306.44     48.17 o 
   7   6   9      206.25      201.07     41.95 o 
  -5   7   9      642.05      601.15     87.40 o 
  -4   7   9     2256.18     2384.32    165.94 o 
  -3   7   9      337.24      333.46     56.09 o 
  -2   7   9       93.82       79.88     10.21 o 
  -1   7   9       79.54       76.29      9.96 o 
   0   7   9      324.00      312.13     26.86 o 
   1   7   9     3272.00     3266.49    107.17 o 
   2   7   9      731.78      752.10     62.80 o 
   3   7   9     1770.00     1882.12    109.29 o 
   4   7   9     3705.36     3817.11    344.58 o 
   5   7   9       61.41       50.71     25.65 o 
   6   7   9      146.93      117.83     29.99 o 
   7   7   9      107.28       79.25     25.19 o 
  -4   8   9     2093.88     1943.84    153.92 o 
  -3   8   9     2484.33     2319.12    159.68 o 
  -2   8   9      819.38      885.83     93.72 o 
  -1   8   9     1233.70     1178.32     79.52 o 
   0   8   9      259.15      293.99     48.80 o 
   1   8   9       78.41       86.03     16.68 o 
   2   8   9      491.75      519.70     41.99 o 
   3   8   9       38.90       43.92     16.16 o 
   4   8   9     3118.74     3287.38    129.52 o 
   5   8   9     1203.89     1198.80    113.60 o 
   6   8   9      108.30      116.01     35.92 o 
   7   8   9      769.87      724.04     86.60 o 
  -4   9   9      262.08      312.86     61.29 o 
  -3   9   9     2598.35     2382.15    167.55 o 
  -2   9   9      502.65      407.60     62.16 o 
  -1   9   9     3855.63     3908.56    208.46 o 
   0   9   9     2002.18     2025.34    138.68 o 
   1   9   9       26.21       25.56     21.09 o 
   2   9   9     1032.23     1009.71     93.62 o 
   3   9   9      198.96      220.75     32.03 o 
   4   9   9       84.88      107.30     23.34 o 
   5   9   9     1449.34     1405.05     85.00 o 
   6   9   9       24.83       57.76     21.38 o 
  -3  10   9      100.18       84.68     32.06 o 
  -2  10   9      279.71      205.36     48.17 o 
  -1  10   9      562.62      555.51     73.06 o 
   0  10   9     2864.07     2893.57    174.70 o 
   1  10   9      590.54      539.28     69.24 o 
   2  10   9     1173.80     1215.10     79.55 o 
   3  10   9      157.28      243.75     35.72 o 
   4  10   9      294.31      336.86     41.48 o 
   5  10   9       60.85       38.98     26.19 o 
  -1  11   9       69.08       24.08     13.19 o 
   0  11   9      764.16      751.99     85.88 o 
   1  11   9      382.23      341.12     56.31 o 
   2  11   9      205.52      263.19     38.90 o 
   3  11   9     2140.98     2391.59    118.51 o 
   4  11   9       13.38       15.17     22.68 o 
  -2 -10  10      114.13       89.05     35.00 o 
  -1 -10  10      143.28      173.11     41.77 o 
   0 -10  10       34.31       25.97     14.89 o 
   1 -10  10     1112.16     1161.91     80.39 o 
  -4  -9  10     1596.36     1617.41    144.01 o 
  -3  -9  10      108.39      113.71     36.76 o 
  -2  -9  10      647.07      767.52     90.32 o 
  -1  -9  10       55.00       33.24     20.22 o 
   0  -9  10       16.30       32.91     21.49 o 
   1  -9  10      419.36      465.77     50.65 o 
   2  -9  10        6.10       -2.90     11.48 o 
   3  -9  10     1102.04     1210.11    121.12 o 
  -4  -8  10     1113.42      907.99    104.18 o 
  -3  -8  10      926.31      870.85     97.45 o 
  -2  -8  10     1256.47     1197.50    107.69 o 
  -1  -8  10     2392.05     2458.84    152.44 o 
   0  -8  10      102.96      132.10     33.07 o 
   1  -8  10      444.51      415.82     41.62 o 
   2  -8  10      192.22      203.65     28.99 o 
   3  -8  10      272.52      278.47     54.72 o 
   4  -8  10      683.88      684.38     88.50 o 
   5  -8  10      396.23      341.11     64.43 o 
  -5  -7  10      361.67      441.87     73.78 o 
  -4  -7  10       22.86       10.73     13.99 o 
  -3  -7  10      389.21      369.15     59.82 o 
  -2  -7  10        8.52       -9.52     13.69 o 
  -1  -7  10     4502.48     4526.63    208.62 o 
   0  -7  10     2306.99     2502.89     75.73 o 
   1  -7  10      425.17      409.90     26.97 o 
   2  -7  10     1644.58     1735.79    139.76 o 
   3  -7  10       67.01       49.04     22.04 o 
   4  -7  10      620.12      613.88     80.80 o 
   5  -7  10       66.21       64.51     29.66 o 
  -5  -6  10      178.35      123.46     36.69 o 
  -4  -6  10      574.53      613.61     78.99 o 
  -3  -6  10      124.33      110.71     30.87 o 
  -2  -6  10       85.55       83.17      8.26 o 
  -1  -6  10       54.93       64.05      9.69 o 
   0  -6  10     1609.29     1689.37     63.07 o 
   1  -6  10      428.25      420.98     72.10 o 
   2  -6  10     3105.57     3408.32    309.06 o 
   3  -6  10      866.52      851.06     55.81 o 
   4  -6  10       52.24       58.05     29.09 o 
   5  -6  10      392.86      300.55     58.45 o 
   6  -6  10       33.67       43.21     27.06 o 
  -6  -5  10      125.47      125.02     38.84 o 
  -5  -5  10     1796.11     1782.86    141.56 o 
  -4  -5  10       27.60       18.23     21.59 o 
  -3  -5  10      403.77      393.24     29.36 o 
  -2  -5  10       30.06       25.27      6.86 o 
  -1  -5  10      992.01     1000.59     40.38 o 
   0  -5  10      509.11      535.26     28.40 o 
   1  -5  10       19.33       17.59      7.41 o 
   2  -5  10      209.03      259.80     24.43 o 
   3  -5  10     4416.93     4752.27    309.41 o 
   4  -5  10        1.27        2.82      2.59 o 
   5  -5  10      672.47      706.37     84.14 o 
   6  -5  10        2.63       30.65     24.92 o 
   7  -5  10      123.47      133.33     40.99 o 
  -6  -4  10      299.39      310.11     60.38 o 
  -5  -4  10      959.86      983.47    111.36 o 
  -4  -4  10      832.19      844.06     56.62 o 
  -3  -4  10      323.40      300.51     53.14 o 
  -2  -4  10     3036.58     3260.22    100.52 o 
  -1  -4  10      593.93      579.83     30.72 o 
   0  -4  10      130.24      124.69     14.85 o 
   1  -4  10      158.83      162.21     14.91 o 
   2  -4  10     1221.14     1195.37     50.00 o 
   3  -4  10      941.75      961.79     39.30 o 
   4  -4  10       50.39       27.96     18.88 o 
   5  -4  10      679.48      704.06     80.57 o 
   6  -4  10      659.81      627.39     81.08 o 
   7  -4  10        1.53       21.38     25.74 o 
  -6  -3  10     1314.79     1401.28     81.90 o 
  -5  -3  10      839.12      874.95     60.68 o 
  -4  -3  10      271.56      281.84     25.76 o 
  -3  -3  10      202.04      185.72     18.42 o 
  -2  -3  10     2342.59     2524.04     88.10 o 
  -1  -3  10     1876.09     1885.58     59.36 o 
   0  -3  10       72.42       83.30     10.64 o 
   1  -3  10       25.92       20.09      5.98 o 
   2  -3  10     2968.04     3116.29     84.03 o 
   3  -3  10      310.07      308.70     45.20 o 
   4  -3  10       53.59       57.20     23.92 o 
   5  -3  10      566.05      516.92     65.90 o 
   6  -3  10      974.08      971.71     99.39 o 
   7  -3  10      312.74      334.07     59.67 o 
  -7  -2  10       41.58       23.77     21.20 o 
  -6  -2  10       42.21       43.25     14.67 o 
  -5  -2  10     2062.53     2180.44     98.98 o 
  -4  -2  10     1143.80     1122.75     44.82 o 
  -3  -2  10     2799.44     2685.72    122.01 o 
  -2  -2  10     1599.10     1580.61     56.73 o 
  -1  -2  10      556.01      537.09     29.33 o 
   0  -2  10      143.19      154.55     13.98 o 
   1  -2  10     2087.78     2021.82     59.85 o 
   3  -2  10     3455.09     3430.51    159.87 o 
   4  -2  10        0.42        5.31     10.93 o 
   5  -2  10     1774.77     1848.12    126.80 o 
   6  -2  10      219.51      247.16     48.37 o 
   7  -2  10       38.60       35.41     22.81 o 
   8  -2  10        3.55       18.92     26.47 o 
  -7  -1  10      148.59      166.74     30.57 o 
  -6  -1  10      675.99      661.00     57.82 o 
  -5  -1  10      174.25      185.04     20.80 o 
  -4  -1  10       90.39       82.25     12.79 o 
  -3  -1  10      196.85      194.07     15.85 o 
  -2  -1  10     8234.51     7918.41    175.79 o 
  -1  -1  10      511.87      483.01     27.81 o 
   0  -1  10      993.19      968.29     32.54 o 
   1  -1  10     1472.93     1417.22     51.11 o 
   2  -1  10     2631.43     2491.24     78.55 o 
   3  -1  10      546.40      574.32     41.08 o 
   4  -1  10        2.56        5.28      9.89 o 
   5  -1  10     1759.02     1723.01    118.87 o 
   6  -1  10     3268.21     3220.97    181.11 o 
   7  -1  10       82.49       96.05     35.77 o 
   8  -1  10      408.20      512.10     79.13 o 
  -7   0  10      787.67      839.07    148.70 o 
  -6   0  10      130.45      136.87     26.78 o 
  -5   0  10      253.61      270.12     34.64 o 
  -4   0  10      463.49      467.54     29.57 o 
  -3   0  10       22.56       22.46      5.70 o 
  -2   0  10     2782.24     2683.58     65.02 o 
  -1   0  10     3079.35     3206.93     66.59 o 
   0   0  10     1951.05     1978.16     54.23 o 
   1   0  10     8291.34     7989.78    168.43 o 
   2   0  10      296.97      317.55     31.19 o 
   3   0  10      369.31      430.53     47.25 o 
   4   0  10      214.04      196.70     34.23 o 
   5   0  10     3254.76     3400.10    171.06 o 
   6   0  10       15.92       10.04     17.65 o 
   7   0  10      207.40      259.60     51.11 o 
   8   0  10      138.35      142.44     43.15 o 
  -7   1  10     1170.93     1200.27    121.01 o 
  -6   1  10     2473.44     2573.78    171.56 o 
  -5   1  10       19.12       54.99     25.34 o 
  -4   1  10      995.76     1022.93     42.25 o 
  -3   1  10        1.93        7.24      4.91 o 
  -2   1  10      314.20      342.63     16.74 o 
  -1   1  10     2656.50     2641.99     62.03 o 
   0   1  10      145.37      155.27     12.63 o 
   1   1  10     2402.81     2253.13     57.86 o 
   2   1  10     7332.99     7104.51    159.58 o 
   3   1  10        2.53        3.88      2.92 o 
   4   1  10     4316.40     4226.45     87.73 o 
   5   1  10       14.77       17.66     11.88 o 
   6   1  10       80.47       84.25     11.36 o 
   7   1  10      424.39      345.62     57.08 o 
   8   1  10       62.38      124.06     39.46 o 
  -7   2  10        0.01        0.65     18.50 o 
  -6   2  10     2181.18     2071.03    157.41 o 
  -5   2  10      961.08     1063.36    102.43 o 
  -4   2  10     2951.69     2878.30     82.77 o 
  -3   2  10     3516.64     3454.94    177.56 o 
  -2   2  10      667.78      691.17     48.16 o 
  -1   2  10     1037.17     1023.40     46.00 o 
   0   2  10      168.96      182.21     12.52 o 
   1   2  10      378.38      397.94     18.08 o 
   2   2  10     9979.65    10025.77    208.78 o 
   3   2  10      708.98      621.12     43.18 o 
   4   2  10     5261.67     5078.52    107.50 o 
   5   2  10     1716.78     1787.14    108.02 o 
   6   2  10        5.36       11.66      7.87 o 
   7   2  10      462.17      444.20     63.95 o 
   8   2  10       53.99       36.14     26.09 o 
  -6   3  10       40.90       60.57     33.03 o 
  -5   3  10      485.65      441.99     69.41 o 
  -4   3  10       32.84       58.56     21.88 o 
  -3   3  10     7201.51     7250.04    290.63 o 
  -2   3  10     3057.22     3360.64    172.92 o 
  -1   3  10      994.35     1056.24     48.67 o 
   0   3  10     2030.71     1895.95     77.97 o 
   1   3  10      981.22      971.05     32.96 o 
   2   3  10      493.38      471.41     28.87 o 
   3   3  10      835.66      792.77     62.15 o 
   4   3  10      185.77      159.60     16.02 o 
   5   3  10     5732.36     5770.92    261.74 o 
   6   3  10      404.40      395.20     32.82 o 
   7   3  10      302.73      301.68     31.44 o 
   8   3  10      585.04      593.42     81.67 o 
  -6   4  10      136.97      113.43     37.92 o 
  -5   4  10      357.35      351.91     62.35 o 
  -4   4  10       16.69       17.79     14.94 o 
  -3   4  10     1637.41     1653.13    123.32 o 
  -2   4  10     3163.72     3306.63    176.03 o 
  -1   4  10      794.78      805.81     77.35 o 
   0   4  10     9542.52     9029.81    619.87 o 
   1   4  10      515.64      500.15     30.42 o 
   2   4  10       93.60       95.31     11.43 o 
   3   4  10     1288.25     1313.47     83.90 o 
   4   4  10     2334.15     2201.80     68.45 o 
   5   4  10      448.66      478.37     37.22 o 
   6   4  10      468.46      459.61     38.67 o 
   7   4  10      196.41      225.29     29.02 o 
   8   4  10     1416.73     1453.39    129.29 o 
  -6   5  10       10.97      -15.74     25.45 o 
  -5   5  10      422.69      567.27     80.45 o 
  -4   5  10        0.68      -12.12     12.06 o 
  -3   5  10     1002.66      972.09     95.04 o 
  -2   5  10     1415.28     1567.96    118.36 o 
  -1   5  10        3.03        6.55     17.14 o 
   0   5  10      730.41      730.01     30.77 o 
   1   5  10     6203.29     6302.76    154.92 o 
   2   5  10      314.35      329.57     29.13 o 
   3   5  10     2355.84     2238.02    117.89 o 
   4   5  10        0.27        7.79     18.24 o 
   5   5  10        5.28        2.95      9.04 o 
   6   5  10      626.08      642.96     64.66 o 
   7   5  10       27.36       44.04     12.90 o 
   8   5  10      215.07      268.13     56.04 o 
  -5   6  10      222.29      259.17     57.07 o 
  -4   6  10     1277.31     1469.55    127.64 o 
  -3   6  10      403.38      457.27     65.66 o 
  -2   6  10        2.60       -3.07     18.72 o 
  -1   6  10      127.29      114.37     28.21 o 
   0   6  10      242.94      244.58     25.03 o 
   1   6  10     5379.80     5385.79    256.77 o 
   2   6  10      118.27      136.36     19.95 o 
   3   6  10      891.40      860.92     44.29 o 
   4   6  10     2550.79     2282.06    134.31 o 
   5   6  10      515.14      517.56     61.23 o 
   6   6  10      106.29      106.14     23.88 o 
   7   6  10       39.49       28.73     14.47 o 
  -5   7  10       76.66       54.82     26.73 o 
  -4   7  10     1393.18     1480.46    132.67 o 
  -3   7  10      332.53      374.86     62.35 o 
  -2   7  10       18.05       31.89     18.04 o 
  -1   7  10      224.53      205.74     11.57 o 
   0   7  10     3094.34     3037.78    109.30 o 
   1   7  10      839.23      888.87     50.60 o 
   2   7  10      211.37      200.25     24.88 o 
   3   7  10      189.95      214.72     29.93 o 
   4   7  10     2150.63     2199.31    110.53 o 
   5   7  10      106.38       60.60     23.48 o 
   6   7  10       65.65       49.94     21.10 o 
   7   7  10       69.41       68.38     24.28 o 
  -4   8  10       93.68      159.08     45.48 o 
  -3   8  10      699.42      641.01     83.29 o 
  -2   8  10        0.83       -0.90     14.58 o 
  -1   8  10     1228.99     1355.28    115.69 o 
   0   8  10       17.34        8.89     12.93 o 
   1   8  10     1192.49     1172.66     96.77 o 
   2   8  10        3.26       -2.74      8.88 o 
   3   8  10     1500.98     1511.50     84.84 o 
   4   8  10      199.08      192.22     29.79 o 
   5   8  10      464.50      460.93     73.65 o 
   6   8  10       61.68       28.68     15.19 o 
   7   8  10      518.38      438.97     67.38 o 
  -3   9  10        0.29        4.93     15.33 o 
  -2   9  10       59.64       79.77     34.47 o 
  -1   9  10        5.69       -1.28     20.21 o 
   0   9  10      990.13     1048.47    100.38 o 
   1   9  10       48.86       22.71     21.47 o 
   2   9  10       62.16       80.67     28.75 o 
   3   9  10      194.43      181.85     29.89 o 
   4   9  10     2100.49     2086.11    134.94 o 
   5   9  10       26.67       21.31     13.08 o 
   6   9  10      158.64      108.17     27.78 o 
  -2  10  10      341.76      358.80     61.75 o 
  -1  10  10     1242.96     1194.12    113.67 o 
   0  10  10       65.25       94.43     30.60 o 
   1  10  10       17.49       -2.35     17.65 o 
   2  10  10       53.81       60.06     26.24 o 
   3  10  10      729.89      779.83     95.65 o 
   4  10  10      684.79      706.07     62.18 o 
   5  10  10       40.42       26.09     32.51 o 
  -1  11  10     1280.92     1410.08    127.06 o 
   0  11  10     1462.67     1397.71    124.07 o 
   1  11  10      125.67      136.73     36.74 o 
   2  11  10      608.95      606.22     60.84 o 
   3  11  10      119.16      144.58     30.02 o 
  -1 -10  11      292.12      331.91     58.24 o 
   0 -10  11      339.37      339.86     60.81 o 
  -3  -9  11       65.90       70.19     29.98 o 
  -2  -9  11       24.17       57.66     26.18 o 
  -1  -9  11      542.47      495.42     70.27 o 
   0  -9  11      745.27      768.83     84.31 o 
   1  -9  11        4.10       14.15     23.36 o 
   2  -9  11      198.16      196.96     49.89 o 
   3  -9  11       73.71       86.87     34.78 o 
  -4  -8  11      110.38       33.92     22.64 o 
  -3  -8  11       81.47       67.70     30.06 o 
  -2  -8  11      228.94      237.39     48.19 o 
  -1  -8  11     1152.08     1151.30    101.24 o 
   0  -8  11        0.47        1.92     15.53 o 
   1  -8  11        2.49       -6.88     21.90 o 
   2  -8  11      394.74      414.62     41.01 o 
   3  -8  11     2528.32     2474.91    175.02 o 
   4  -8  11      900.94      801.40     97.42 o 
  -5  -7  11      118.79      116.95     42.74 o 
  -4  -7  11     1075.33      973.81    105.75 o 
  -3  -7  11      105.53       76.24     29.20 o 
  -2  -7  11     2044.73     2027.13    138.30 o 
  -1  -7  11      913.02      848.82     82.05 o 
   0  -7  11      110.84       92.48     24.96 o 
   1  -7  11      196.27      192.62     27.37 o 
   2  -7  11      352.03      418.55     76.92 o 
   3  -7  11       13.95      -20.42     26.70 o 
   4  -7  11      306.32      269.41     58.25 o 
   5  -7  11       36.47       55.90     27.91 o 
  -5  -6  11      284.41      250.21     53.71 o 
  -4  -6  11      757.80      778.72     90.50 o 
  -3  -6  11      202.94      142.73     37.45 o 
  -2  -6  11      258.77      293.08     20.26 o 
  -1  -6  11     2628.95     2715.31    116.43 o 
   0  -6  11       43.73       34.11      7.88 o 
   1  -6  11     3268.38     3365.84    132.44 o 
   2  -6  11        5.14       10.20      7.33 o 
   3  -6  11      123.79      157.54     30.13 o 
   4  -6  11      318.14      311.93     56.10 o 
   5  -6  11        0.56      -10.94     16.70 o 
   6  -6  11      613.58      634.56     86.77 o 
  -5  -5  11       16.19       19.44     24.51 o 
  -4  -5  11       45.27       59.32     30.71 o 
  -3  -5  11      150.46      155.56     19.03 o 
  -2  -5  11       33.15       42.97     10.88 o 
  -1  -5  11     4725.05     4895.93    130.89 o 
   0  -5  11     1353.13     1404.97     72.68 o 
   1  -5  11     1762.29     1792.91     75.46 o 
   2  -5  11     3162.13     3274.55    180.89 o 
   3  -5  11      426.91      418.64     26.41 o 
   4  -5  11      186.69      204.62     43.83 o 
   5  -5  11      217.50      189.50     45.91 o 
   6  -5  11       89.65       78.74     33.18 o 
  -6  -4  11     1206.78     1136.68    119.49 o 
  -5  -4  11      806.24      735.35     53.98 o 
  -4  -4  11        6.04       12.88     13.62 o 
  -3  -4  11     1371.02     1385.28     65.60 o 
  -2  -4  11      182.04      214.23     23.91 o 
  -1  -4  11       13.75       18.77      5.93 o 
   0  -4  11     2520.25     2519.13     78.81 o 
   1  -4  11      282.15      294.61     21.09 o 
   2  -4  11     5640.62     6069.61    297.15 o 
   3  -4  11     1693.26     1709.11    118.92 o 
   4  -4  11      571.59      630.37     73.73 o 
   5  -4  11     2217.28     2045.65    144.97 o 
   6  -4  11      187.64      162.14     42.68 o 
   7  -4  11       97.24       69.55     30.07 o 
  -6  -3  11       85.89       70.90     18.90 o 
  -5  -3  11     2601.87     2870.04    116.80 o 
  -4  -3  11      495.52      501.08     33.75 o 
  -3  -3  11     2460.13     2438.03     94.01 o 
  -2  -3  11     1671.03     1742.97     73.52 o 
  -1  -3  11      362.27      351.92     24.24 o 
   0  -3  11     1395.87     1400.32     60.60 o 
   1  -3  11      625.36      582.15     27.78 o 
   2  -3  11      868.34      847.76     40.30 o 
   3  -3  11     2226.37     2511.42    141.00 o 
   4  -3  11      359.10      326.45     50.25 o 
   5  -3  11     2101.19     2175.96    144.39 o 
   6  -3  11      646.79      690.45     83.65 o 
   7  -3  11       19.01        8.06     18.98 o 
  -6  -2  11      484.01      473.32     48.54 o 
  -5  -2  11      767.34      788.85     58.56 o 
  -4  -2  11      380.37      347.53     27.22 o 
  -3  -2  11      389.28      388.16     23.77 o 
  -2  -2  11     6396.74     6539.92    197.71 o 
  -1  -2  11      176.20      183.83     17.60 o 
   0  -2  11     2868.51     2979.23     81.89 o 
   1  -2  11      426.22      441.80     26.00 o 
   2  -2  11      935.49      860.60     46.79 o 
   3  -2  11      680.87      643.77     64.28 o 
   4  -2  11      685.39      630.77     66.80 o 
   5  -2  11      411.92      511.94     66.19 o 
   6  -2  11     2747.14     2901.80    176.88 o 
   7  -2  11        6.99        8.91     15.13 o 
  -7  -1  11      569.55      644.39     83.21 o 
  -6  -1  11       23.51       18.50     11.88 o 
  -5  -1  11       56.87       33.79     14.11 o 
  -4  -1  11       78.15       67.82     11.81 o 
  -3  -1  11      362.30      314.48     21.13 o 
  -2  -1  11     3169.29     3235.76     89.57 o 
  -1  -1  11     3824.11     4049.22     97.81 o 
   0  -1  11      624.82      635.44     26.14 o 
   1  -1  11     5256.77     1294.17   2471.65 o 
   2  -1  11        0.32        1.77      3.06 o 
   3  -1  11      165.46      153.23     21.38 o 
   4  -1  11      123.85      113.99     28.45 o 
   5  -1  11      350.18      340.56     52.17 o 
   6  -1  11     1624.18     1762.21    130.86 o 
   7  -1  11       38.55       24.40     21.05 o 
   8  -1  11      227.90      253.91     57.39 o 
  -7   0  11      593.68      527.50     79.51 o 
  -6   0  11      924.80      919.37     99.89 o 
  -5   0  11      544.97      509.29     48.48 o 
  -4   0  11      300.64      319.48     24.28 o 
  -3   0  11      240.56      234.73     19.01 o 
  -2   0  11      426.01      400.31     19.60 o 
  -1   0  11     2004.70     2043.95     51.62 o 
   0   0  11      422.21      418.37     23.61 o 
   1   0  11     5426.56     5348.73    108.05 o 
   2   0  11     1335.72     1300.61     46.83 o 
   3   0  11       56.49       55.50     12.32 o 
   4   0  11     1541.67     1657.23    107.24 o 
   5   0  11      882.14      926.87     84.37 o 
   6   0  11      705.69      583.12     71.74 o 
   7   0  11      243.72      183.86     44.17 o 
   8   0  11        6.08       16.07     26.90 o 
  -7   1  11       22.95       37.46     31.15 o 
  -6   1  11      636.51      728.32     90.10 o 
  -5   1  11      102.80      143.77     38.09 o 
  -4   1  11      831.90      822.77     41.17 o 
  -3   1  11      281.99      287.53     20.23 o 
  -2   1  11     2854.81     2772.64     56.63 o 
  -1   1  11        3.31        0.58      5.42 o 
   0   1  11     1806.28     1809.86     51.34 o 
   1   1  11      128.29      163.19     14.22 o 
   2   1  11     2627.54     2527.93    121.18 o 
   3   1  11      108.96      111.65      8.98 o 
   4   1  11      451.46      413.93     19.98 o 
   5   1  11      364.00      372.12     51.31 o 
   6   1  11      378.24      385.71     58.44 o 
   7   1  11      154.59      138.40     36.29 o 
   8   1  11      773.99      715.21     90.96 o 
  -6   2  11       12.77        1.78     13.26 o 
  -5   2  11       71.40       33.23     22.23 o 
  -4   2  11      105.81      120.42     34.96 o 
  -3   2  11     3498.26     3588.71    187.02 o 
  -2   2  11        2.84        0.84     14.51 o 
  -1   2  11      406.64      377.92     34.06 o 
   0   2  11        7.81       16.29      4.61 o 
   1   2  11     5179.49     5121.35     88.88 o 
   2   2  11       54.26       57.53     10.16 o 
   3   2  11        1.89       10.50      6.45 o 
   4   2  11        4.00        2.99      4.90 o 
   5   2  11     3175.99     3099.88     91.53 o 
   6   2  11      121.58      104.59     14.62 o 
   7   2  11       63.16       46.80     25.14 o 
   8   2  11        0.42      -31.47     27.31 o 
  -6   3  11     1027.01     1128.91    117.77 o 
  -5   3  11      199.74      144.74     40.67 o 
  -4   3  11     1507.66     1535.48    122.62 o 
  -3   3  11        0.71       12.57     12.27 o 
  -2   3  11      432.90      468.65     59.71 o 
  -1   3  11       29.35       35.16     12.19 o 
   0   3  11     2656.31     2655.14    122.07 o 
   1   3  11     2130.97     2166.59     64.08 o 
   2   3  11     1689.69     1728.48     61.15 o 
   3   3  11      888.47      984.78     71.26 o 
   4   3  11     2861.85     2830.82    185.71 o 
   5   3  11      268.47      258.30     24.86 o 
   6   3  11      227.02      238.48     24.88 o 
   7   3  11        3.25       24.64     24.39 o 
   8   3  11      581.30      590.97     81.40 o 
  -6   4  11      621.26      650.22     89.90 o 
  -5   4  11       22.68       10.85     19.01 o 
  -4   4  11      713.98      758.25     87.60 o 
  -3   4  11     2680.74     2703.21    166.70 o 
  -2   4  11       27.51       55.06     25.73 o 
  -1   4  11     2504.25     2461.55    147.28 o 
   0   4  11       51.81       39.09     10.93 o 
   1   4  11     1123.19     1106.61     48.28 o 
   2   4  11      807.86      825.97     35.86 o 
   3   4  11        4.65       16.40      9.74 o 
   4   4  11     2718.50     2621.42    109.64 o 
   5   4  11     5365.69     5134.60    145.62 o 
   6   4  11       14.41       22.72     11.37 o 
   7   4  11      471.87      502.48     71.34 o 
   8   4  11      313.24      363.97     65.68 o 
  -5   5  11       24.14       32.30     16.66 o 
  -4   5  11        1.71      -15.11     18.87 o 
  -3   5  11     4212.18     4405.17    226.72 o 
  -2   5  11     1652.92     1577.60    122.92 o 
  -1   5  11     2403.78     2479.37    151.86 o 
   0   5  11     3698.32     3864.72    195.04 o 
   1   5  11       51.48       66.09     12.09 o 
   2   5  11      826.29      878.03     73.13 o 
   3   5  11       48.43       51.68     13.33 o 
   4   5  11      191.34      158.17     21.39 o 
   5   5  11     1248.45     1245.28    131.31 o 
   6   5  11        2.41       -4.32      9.22 o 
   7   5  11     1986.10     2014.47    146.44 o 
  -5   6  11      382.73      432.06     74.33 o 
  -4   6  11       18.79       10.28     16.58 o 
  -3   6  11      260.15      295.72     54.24 o 
  -2   6  11     1527.67     1546.73    124.04 o 
  -1   6  11       54.96       61.92     24.64 o 
   0   6  11     3609.11     3486.74    174.32 o 
   1   6  11       77.14       84.70     18.66 o 
   2   6  11      341.23      356.07     32.60 o 
   3   6  11     1520.59     1528.90     98.09 o 
   4   6  11      624.35      651.08     68.31 o 
   5   6  11       69.36       74.41     23.53 o 
   6   6  11      185.02      203.87     29.07 o 
   7   6  11        1.79       -2.20     26.33 o 
  -4   7  11       40.35       68.70     35.69 o 
  -3   7  11      111.43      128.02     39.25 o 
  -2   7  11      980.21      983.55    101.19 o 
  -1   7  11      112.25      119.83     36.04 o 
   0   7  11     2608.52     2620.84     82.54 o 
   1   7  11     6945.39     6967.71    190.27 o 
   2   7  11     1547.09     1483.56    100.36 o 
   3   7  11     3202.78     3402.30    187.53 o 
   4   7  11      148.79      134.42     24.84 o 
   5   7  11       11.51        0.85      9.44 o 
   6   7  11      324.21      331.17     52.88 o 
   7   7  11      520.09      408.67     61.24 o 
  -4   8  11     3076.86     3500.60    220.86 o 
  -3   8  11      210.58      158.14     43.89 o 
  -2   8  11      520.86      544.01     76.57 o 
  -1   8  11      133.72      132.35     37.58 o 
   0   8  11      135.13      183.81     42.24 o 
   1   8  11      841.88      969.65     96.76 o 
   2   8  11       68.41       67.92     27.13 o 
   3   8  11     1386.43     1571.47     87.79 o 
   4   8  11     2563.78     2585.97    147.86 o 
   5   8  11        0.22        6.06      9.54 o 
   6   8  11      659.33      615.05     78.68 o 
  -3   9  11      622.23      666.51     88.63 o 
  -2   9  11      391.82      444.05     70.76 o 
  -1   9  11     1615.37     1692.17    136.98 o 
   0   9  11      196.01      167.60     40.67 o 
   1   9  11      149.88      183.61     40.83 o 
   2   9  11       25.80       38.42     25.04 o 
   3   9  11      170.21      206.86     33.08 o 
   4   9  11     1868.16     1841.32    118.59 o 
   5   9  11      791.43      786.59     72.81 o 
   6   9  11      846.20      744.73     90.04 o 
  -2  10  11       10.29      -12.14     25.25 o 
  -1  10  11     1504.07     1614.58    137.27 o 
   0  10  11      387.77      376.52     62.66 o 
   1  10  11       29.70       59.47     27.82 o 
   2  10  11      373.35      555.85     74.57 o 
   3  10  11      334.99      364.87     45.25 o 
   4  10  11       25.51       40.10     17.42 o 
   0  11  11     1840.29     1966.55    153.24 o 
   1  11  11      173.04      135.64     40.80 o 
   2  11  11      585.27      604.70     80.81 o 
   3  11  11       24.92       59.30     30.47 o 
  -2  -9  12      235.28      198.00     47.95 o 
  -1  -9  12      129.01      139.83     43.26 o 
   0  -9  12        6.13       30.20     25.49 o 
   1  -9  12      331.90      379.57     68.81 o 
   2  -9  12      148.56      122.13     37.79 o 
  -4  -8  12      835.46      796.79     99.30 o 
  -3  -8  12       83.57       91.06     33.03 o 
  -2  -8  12     1731.71     1813.71    139.34 o 
  -1  -8  12      106.96       89.27     29.40 o 
   0  -8  12       16.79       17.72     15.67 o 
   1  -8  12      191.93      236.31     32.72 o 
   2  -8  12      104.42       99.43     32.80 o 
   3  -8  12     1134.32     1230.19    122.12 o 
   4  -8  12     1368.86     1328.92    130.06 o 
  -4  -7  12      709.97      742.18     92.96 o 
  -3  -7  12        2.83      -20.04     22.80 o 
  -2  -7  12     1086.88     1025.36     97.31 o 
  -1  -7  12     1460.52     1386.76    110.48 o 
   0  -7  12      339.53      303.69     47.05 o 
   1  -7  12      886.22      940.39     44.60 o 
   2  -7  12       19.92       18.13     19.29 o 
   3  -7  12      588.13      581.67     79.05 o 
   4  -7  12       49.44       60.04     31.56 o 
   5  -7  12       89.94      115.29     38.85 o 
  -5  -6  12      234.56      254.26     53.14 o 
  -4  -6  12        1.43       -6.56     17.45 o 
  -3  -6  12       21.92       32.85     23.91 o 
  -2  -6  12      306.27      277.82     48.62 o 
  -1  -6  12      545.22      586.98     43.59 o 
   0  -6  12      146.98      166.05     20.19 o 
   1  -6  12      122.54      181.62     24.86 o 
   2  -6  12     1510.82     1670.10     74.05 o 
   3  -6  12      310.66      321.10     55.45 o 
   4  -6  12      170.47      146.67     40.88 o 
   5  -6  12       19.91       14.78     16.99 o 
  -5  -5  12       83.68       54.30     26.44 o 
  -4  -5  12      283.86      253.99     54.59 o 
  -3  -5  12      150.58      137.41     19.60 o 
  -2  -5  12     1862.51     2026.16     77.94 o 
  -1  -5  12        3.37        9.42      7.53 o 
   0  -5  12      506.94      501.40     29.82 o 
   1  -5  12       21.70       36.57     12.61 o 
   2  -5  12     1457.66     1651.88    126.49 o 
   3  -5  12       26.08       36.79      9.37 o 
   4  -5  12       74.92       62.99     26.40 o 
   5  -5  12      152.51      153.80     43.60 o 
   6  -5  12      323.91      257.60     54.37 o 
  -5  -4  12      553.90      565.10     80.41 o 
  -4  -4  12       97.15      122.52     20.52 o 
  -3  -4  12      472.86      485.83     38.78 o 
  -2  -4  12      160.97      178.45     39.16 o 
  -1  -4  12     1192.21     1159.80     54.61 o 
   0  -4  12      382.17      362.81     23.75 o 
   1  -4  12     1292.86     1284.76     61.13 o 
   2  -4  12       28.32       23.16     12.17 o 
   3  -4  12     1214.67     1182.24     99.84 o 
   4  -4  12       65.46       89.08     31.09 o 
   5  -4  12      558.26      539.62     74.08 o 
   6  -4  12        1.18       10.03     16.07 o 
   7  -4  12      190.03      164.22     47.20 o 
  -6  -3  12     1098.93     1104.42    117.39 o 
  -5  -3  12      418.22      421.00     43.22 o 
  -4  -3  12       61.42       62.30     14.87 o 
  -3  -3  12        4.52       -2.84      7.23 o 
  -2  -3  12     1427.61     1493.69     70.38 o 
  -1  -3  12      727.43      749.66     38.40 o 
   0  -3  12      129.45      132.91     13.24 o 
   1  -3  12      744.48      728.12     42.69 o 
   2  -3  12     8767.55     8782.60    190.23 o 
   3  -3  12      295.43      311.39     48.89 o 
   4  -3  12      827.64      834.94     83.95 o 
   5  -3  12       42.32       91.44     32.88 o 
   6  -3  12      364.48      440.96     68.21 o 
   7  -3  12      117.43      134.16     38.89 o 
  -6  -2  12      718.23      678.05     71.95 o 
  -5  -2  12     1592.48     1587.80    159.50 o 
  -4  -2  12      445.13      429.99     41.66 o 
  -3  -2  12     2823.43     2795.56    133.46 o 
  -2  -2  12        3.46        3.51     10.41 o 
  -1  -2  12      157.37      154.98     17.81 o 
   0  -2  12       98.55       82.68     11.91 o 
   1  -2  12      193.35      177.88     16.78 o 
   2  -2  12     2437.60     2233.57    141.85 o 
   3  -2  12      510.76      537.98     60.95 o 
   4  -2  12     1315.27     1263.53     99.45 o 
   5  -2  12     2207.96     2245.46    145.94 o 
   6  -2  12      129.57      120.06     35.40 o 
   7  -2  12       10.51       36.84     25.34 o 
  -6  -1  12        0.06       -1.44     14.54 o 
  -5  -1  12     1524.54     1572.94     88.59 o 
  -4  -1  12       50.21       44.52     29.90 o 
  -3  -1  12     4868.20     5138.48    155.27 o 
  -2  -1  12      629.09      690.06     56.70 o 
  -1  -1  12      445.88      471.84     24.49 o 
   0  -1  12     1065.12     1029.62     45.02 o 
   1  -1  12      226.63      188.89     24.84 o 
   2  -1  12       35.25       44.82      8.69 o 
   3  -1  12     1513.53     1439.26     96.22 o 
   4  -1  12       43.96       38.69     16.00 o 
   5  -1  12     3413.11     3507.56    183.66 o 
   6  -1  12     2386.93     2416.45    157.57 o 
   7  -1  12      763.69      833.05     96.27 o 
  -6   0  12      635.97      754.69     65.23 o 
  -5   0  12      358.90      362.81     43.04 o 
  -4   0  12       30.70       41.25     16.32 o 
  -3   0  12      263.38      304.16     22.48 o 
  -2   0  12     6434.18     6271.34    129.01 o 
  -1   0  12     4246.75     4147.24     95.11 o 
   0   0  12     6675.17     6567.16    147.19 o 
   1   0  12     1591.94     1613.76     50.86 o 
   2   0  12      311.87      313.17     26.53 o 
   3   0  12     1263.67     1273.88     62.04 o 
   4   0  12      288.80      289.43     43.32 o 
   5   0  12      233.61      284.94     47.64 o 
   6   0  12      795.22      872.84     89.82 o 
   7   0  12       56.79       29.00     19.43 o 
   8   0  12      645.72      912.15    105.98 o 
  -6   1  12      103.95      124.69     39.92 o 
  -5   1  12      107.76      136.93     42.34 o 
  -4   1  12      245.51      262.88     48.82 o 
  -3   1  12      994.17      966.78     56.56 o 
  -2   1  12     2319.97     2297.21     49.08 o 
  -1   1  12     1215.52     1193.02     39.47 o 
   0   1  12     2007.23     1984.34     56.27 o 
   1   1  12    14085.94    13423.33    258.68 o 
   2   1  12      557.11      518.87     30.49 o 
   3   1  12      336.32      345.62     19.65 o 
   4   1  12      526.72      539.32     57.97 o 
   5   1  12      383.24      384.29     52.50 o 
   6   1  12      599.48      715.81     80.74 o 
   7   1  12       33.04       45.11     25.86 o 
   8   1  12      151.91      151.72     42.38 o 
  -6   2  12     1888.96     1876.35    155.83 o 
  -5   2  12      280.25      262.22     52.01 o 
  -4   2  12     2194.00     2413.62    157.64 o 
  -3   2  12       16.24        6.05     16.53 o 
  -2   2  12       86.66       69.13     26.26 o 
  -1   2  12      274.94      274.80     29.88 o 
   0   2  12      143.71      134.56     11.67 o 
   1   2  12     2142.84     2136.52     60.47 o 
   2   2  12     4171.05     3970.75     84.88 o 
   3   2  12     3835.80     3797.41    103.29 o 
   4   2  12     7177.53     7096.07    225.65 o 
   5   2  12      139.63      113.92     16.50 o 
   6   2  12       28.57       18.83     14.66 o 
   7   2  12       65.80       62.45     25.73 o 
   8   2  12      179.31      233.45     53.78 o 
  -6   3  12      583.92      586.16     87.60 o 
  -5   3  12        8.80      -15.06     20.83 o 
  -4   3  12     2857.43     2972.25    181.72 o 
  -3   3  12     2665.43     2960.31    175.33 o 
  -2   3  12       10.62       30.53     21.98 o 
  -1   3  12     1578.54     1558.90    115.47 o 
   0   3  12      599.55      609.32     45.41 o 
   1   3  12      691.29      706.91     28.18 o 
   2   3  12     1885.77     1932.67     58.70 o 
   3   3  12      298.94      305.60     39.36 o 
   4   3  12     2912.21     2888.08     92.76 o 
   5   3  12     3686.98     3489.16    106.99 o 
   6   3  12      178.00      183.47     22.58 o 
   7   3  12      497.31      599.46     77.98 o 
   8   3  12      196.29      279.70     59.07 o 
  -5   4  12       13.00       46.53     29.58 o 
  -4   4  12      103.83      119.64     40.97 o 
  -3   4  12     2526.23     2805.45    174.64 o 
  -2   4  12     1613.95     1665.02    125.50 o 
  -1   4  12     2805.42     2844.01    165.23 o 
   0   4  12     1839.35     1994.94    134.21 o 
   1   4  12      517.66      497.34     31.08 o 
   2   4  12       46.92       58.20      9.78 o 
   3   4  12      335.89      339.60     41.70 o 
   4   4  12       74.23      100.39     27.81 o 
   5   4  12      965.67      952.48     53.54 o 
   6   4  12        6.47       16.27      9.49 o 
   7   4  12     1575.79     1557.89    128.49 o 
  -5   5  12       27.19       63.82     29.86 o 
  -4   5  12      907.89      887.84    100.35 o 
  -3   5  12      187.41      175.42     43.10 o 
  -2   5  12      183.31      231.23     45.34 o 
  -1   5  12        0.71      -14.38     14.40 o 
   0   5  12     5478.73     5556.02    250.98 o 
   1   5  12      272.32      292.26     24.11 o 
   2   5  12       63.24       71.48     13.74 o 
   3   5  12      926.03     1010.49     70.41 o 
   4   5  12     1849.32     1688.11    107.34 o 
   5   5  12       71.58       71.48     17.20 o 
   6   5  12       21.66       13.87      9.27 o 
   7   5  12       92.42       54.63     29.06 o 
  -4   6  12      156.21      170.91     44.16 o 
  -3   6  12      628.57      656.04     84.63 o 
  -2   6  12       24.42       21.32     17.96 o 
  -1   6  12     1185.76     1249.84    110.40 o 
   0   6  12       17.58       36.76     26.15 o 
   1   6  12      480.42      478.59     32.84 o 
   2   6  12      201.75      191.22     24.12 o 
   3   6  12     2499.22     2522.43    113.89 o 
   4   6  12      213.54      196.49     28.45 o 
   5   6  12      210.02      199.34     28.02 o 
   6   6  12        9.30       23.57     19.45 o 
   7   6  12      423.11      448.75     70.97 o 
  -4   7  12      201.26      217.90     52.49 o 
  -3   7  12      400.82      424.26     69.82 o 
  -2   7  12       57.47       65.47     27.60 o 
  -1   7  12     1117.48     1274.29    114.19 o 
   0   7  12     1458.33     1599.52    128.21 o 
   1   7  12      473.63      527.87     71.67 o 
   2   7  12      520.54      535.54     41.64 o 
   3   7  12       13.51       21.28     22.41 o 
   4   7  12     1071.63     1111.71    162.37 o 
   5   7  12      205.45      174.29     37.47 o 
   6   7  12      216.86      192.90     42.15 o 
  -3   8  12       34.51       28.61     25.34 o 
  -2   8  12       40.83       -2.78     24.15 o 
  -1   8  12      160.63      209.62     46.09 o 
   0   8  12     1666.35     1713.60    136.79 o 
   1   8  12      452.07      478.40     71.23 o 
   2   8  12      668.94      799.24     89.67 o 
   3   8  12     1191.63     1223.12     79.78 o 
   4   8  12      159.01      161.96     28.48 o 
   5   8  12      282.58      233.26     35.56 o 
   6   8  12      251.89      186.58     30.01 o 
  -2   9  12       90.81       59.28     29.99 o 
  -1   9  12      409.64      494.31     73.36 o 
   0   9  12      133.11       92.17     34.15 o 
   1   9  12      393.98      370.18     62.69 o 
   2   9  12       25.05       27.46     22.04 o 
   3   9  12     2200.57     2434.06    138.20 o 
   4   9  12       95.30      158.07     31.59 o 
   5   9  12       12.10        0.90     16.64 o 
  -1  10  12      512.09      399.87     68.94 o 
   0  10  12      160.52      144.37     44.55 o 
   1  10  12      270.27      341.34     61.78 o 
   2  10  12       11.02       35.12     26.25 o 
   3  10  12      219.67      257.52     40.39 o 
   4  10  12     1270.15     1303.86    119.54 o 
  -1  -9  13      528.68      609.47     80.14 o 
   0  -9  13      717.37      784.83     73.56 o 
   1  -9  13       36.65       38.51     25.46 o 
  -3  -8  13        8.53        0.15     19.89 o 
  -2  -8  13       11.42       -1.08     17.81 o 
  -1  -8  13      127.50      115.98     35.82 o 
   0  -8  13      535.91      516.18     50.62 o 
   1  -8  13      131.76      127.16     42.58 o 
   2  -8  13      844.98      933.74    106.07 o 
   3  -8  13      350.20      375.28     67.15 o 
  -4  -7  13      621.84      641.65     88.72 o 
  -3  -7  13      668.91      806.22     93.89 o 
  -2  -7  13      670.13      749.71     86.64 o 
  -1  -7  13      231.58      275.00     48.11 o 
   0  -7  13      466.82      454.25     44.80 o 
   1  -7  13       16.75       14.02     26.31 o 
   2  -7  13        4.79       23.32     19.18 o 
   3  -7  13     2217.09     2263.58    165.16 o 
   4  -7  13      468.89      532.52     81.06 o 
  -4  -6  13      475.22      496.32     76.30 o 
  -3  -6  13      281.27      287.90     54.29 o 
  -2  -6  13     4800.38     4685.21    226.25 o 
  -1  -6  13     1500.05     1587.03    114.54 o 
   0  -6  13       68.71      104.56     15.17 o 
   1  -6  13      738.69      821.41     42.25 o 
   2  -6  13        6.69        3.42      7.68 o 
   3  -6  13      295.69      260.80     51.40 o 
   4  -6  13      259.62      249.13     51.32 o 
   5  -6  13      318.26      342.46     63.90 o 
  -5  -5  13      346.73      311.25     58.87 o 
  -4  -5  13      219.35      252.77     50.92 o 
  -3  -5  13       25.24       22.70     21.15 o 
  -2  -5  13      413.67      462.73     66.55 o 
  -1  -5  13     3186.77     3294.87    108.58 o 
   0  -5  13      890.23      831.80     36.38 o 
   1  -5  13     4084.42     4235.64    106.34 o 
   2  -5  13       94.37       84.78     21.39 o 
   3  -5  13        8.43      -11.82     17.54 o 
   4  -5  13      555.37      579.32     77.63 o 
   5  -5  13      137.19      205.40     50.16 o 
   6  -5  13      444.19      455.20     74.53 o 
  -5  -4  13        2.85       13.06     22.57 o 
  -4  -4  13       25.72       31.49     11.48 o 
  -3  -4  13       36.97       28.46     19.12 o 
  -2  -4  13      602.68      644.00     45.44 o 
  -1  -4  13     1477.85     1602.58     72.12 o 
   0  -4  13       54.18       41.95      8.34 o 
   1  -4  13     2228.36     2233.69     62.17 o 
   2  -4  13     4965.67     4972.03    130.16 o 
   3  -4  13      100.63      119.33     32.76 o 
   4  -4  13      465.72      525.86     68.97 o 
   5  -4  13        6.91      -19.68     18.14 o 
   6  -4  13       29.98       27.15     30.25 o 
  -5  -3  13      966.55     1043.28     69.54 o 
  -4  -3  13     1501.00     1528.40     80.98 o 
  -3  -3  13     1594.52     1617.52     79.70 o 
  -2  -3  13      596.03      628.58     45.81 o 
  -1  -3  13       98.42       99.85     13.89 o 
   0  -3  13       45.08       58.93     10.83 o 
   1  -3  13      396.64      415.98     22.17 o 
   2  -3  13     2832.64     2685.43    147.65 o 
   3  -3  13     1638.00     1661.44    116.56 o 
   4  -3  13     2508.73     2177.14    142.52 o 
   5  -3  13     1398.47     1431.07    118.95 o 
   6  -3  13      177.11      183.66     44.27 o 
   7  -3  13       47.81       26.83     16.03 o 
  -6  -2  13        0.73       17.42     15.33 o 
  -5  -2  13      271.76      309.79     38.78 o 
  -4  -2  13      122.52      130.97     22.60 o 
  -3  -2  13     5142.60     5001.40    124.73 o 
  -2  -2  13     5111.69     5073.96    153.36 o 
  -1  -2  13       58.84       51.59     14.15 o 
   0  -2  13     1195.21     1214.69     47.52 o 
   1  -2  13     1385.42     1374.60     52.28 o 
   2  -2  13       25.59       14.53      4.99 o 
   3  -2  13       14.07       19.38     10.41 o 
   4  -2  13      318.35      224.46     40.95 o 
   5  -2  13     2318.78     2452.81    156.86 o 
   6  -2  13      771.03      803.38     91.15 o 
   7  -2  13       33.32        9.53     21.43 o 
  -6  -1  13      532.85      583.96     79.80 o 
  -5  -1  13       31.72       46.03     18.44 o 
  -4  -1  13        4.91       -4.62     13.36 o 
  -3  -1  13      248.03      236.02     26.10 o 
  -2  -1  13       36.71       40.36     13.99 o 
  -1  -1  13        6.66       -2.36      6.03 o 
   0  -1  13     3608.43     3603.38    151.36 o 
   1  -1  13      261.92      281.57     26.12 o 
   2  -1  13     1145.28     1133.34     48.28 o 
   3  -1  13       62.24       58.37     20.87 o 
   4  -1  13      632.10      818.29     77.75 o 
   5  -1  13        4.48       -4.42     15.81 o 
   6  -1  13      650.02      803.63     87.92 o 
   7  -1  13      403.75      360.55     66.14 o 
  -6   0  13      354.14      296.32     58.18 o 
  -5   0  13       33.62       24.98     14.84 o 
  -4   0  13      254.75      282.56     36.58 o 
  -3   0  13     2861.53     2858.82     79.26 o 
  -2   0  13      837.81      797.92     29.13 o 
  -1   0  13        0.41        0.28      5.30 o 
   0   0  13      240.94      253.56     19.80 o 
   1   0  13     5774.54     5422.45    273.88 o 
   2   0  13        5.60       -2.69      4.31 o 
   3   0  13      309.02      259.45     13.09 o 
   4   0  13       93.14       97.74     27.25 o 
   5   0  13     1137.96     1079.79     94.04 o 
   6   0  13       16.98       40.26     22.91 o 
   7   0  13     1356.17     1319.22    121.62 o 
  -6   1  13      673.61      679.50     91.06 o 
  -5   1  13        6.10       -0.95     16.04 o 
  -4   1  13      414.69      406.04     63.85 o 
  -3   1  13      916.59      868.65     36.21 o 
  -2   1  13     1561.11     1496.17     35.51 o 
  -1   1  13       47.48       45.20      8.25 o 
   0   1  13     1459.69     1444.82     48.02 o 
   1   1  13       54.04       36.38      9.23 o 
   2   1  13     1214.92     1105.35     48.12 o 
   3   1  13        6.93       12.29      4.59 o 
   4   1  13     1032.51     1010.72     82.19 o 
   5   1  13      853.34      957.98     86.78 o 
   6   1  13      210.64      211.27     43.05 o 
   7   1  13        5.60       -4.71     15.88 o 
  -6   2  13        7.65       12.76     23.38 o 
  -5   2  13      496.52      469.23     72.47 o 
  -4   2  13      424.56      453.77     68.37 o 
  -3   2  13      197.76      198.30     43.36 o 
  -2   2  13     1025.64     1032.61     96.26 o 
  -1   2  13        1.30        8.06     11.55 o 
   0   2  13     5320.51     5305.32    156.00 o 
   1   2  13     1852.81     1855.95     56.72 o 
   2   2  13      722.14      715.68     33.08 o 
   3   2  13     1523.00     1476.62     48.77 o 
   4   2  13      238.98      235.76     27.95 o 
   5   2  13      431.89      417.65     25.74 o 
   6   2  13      171.62      170.48     38.29 o 
   7   2  13       73.28       92.68     33.23 o 
  -5   3  13      335.86      309.11     59.57 o 
  -4   3  13     1235.07     1284.24    118.22 o 
  -3   3  13       19.13       34.58     14.05 o 
  -2   3  13      585.11      575.05     72.60 o 
  -1   3  13        9.56       38.56     20.73 o 
   0   3  13       13.86        4.69      7.92 o 
   1   3  13     5486.72     5849.72    143.91 o 
   2   3  13      654.95      637.96     32.17 o 
   3   3  13     2491.16     2496.98    126.11 o 
   4   3  13      202.19      176.51     29.18 o 
   5   3  13        7.92        2.91      6.67 o 
   6   3  13      623.99      714.93     78.60 o 
   7   3  13      536.61      541.75     73.71 o 
  -5   4  13      211.69      280.26     60.81 o 
  -4   4  13     3089.17     3281.20    201.74 o 
  -3   4  13        4.90        8.09     20.79 o 
  -2   4  13       46.29       66.68     30.76 o 
  -1   4  13      826.90      852.40     88.34 o 
   0   4  13      741.87      781.85     82.35 o 
   1   4  13     1780.01     1722.87     76.70 o 
   2   4  13      190.62      149.66     33.84 o 
   3   4  13      863.01      856.49     53.72 o 
   4   4  13     5281.28     5020.15    254.55 o 
   5   4  13       42.31       27.39     10.07 o 
   6   4  13      258.51      270.22     50.73 o 
   7   4  13     1369.87     1280.26    116.02 o 
  -4   5  13     1235.61     1235.32    121.66 o 
  -3   5  13     2164.50     2171.77    159.96 o 
  -2   5  13      616.36      677.32     84.57 o 
  -1   5  13     2619.97     2638.88    168.26 o 
   0   5  13      179.23      214.39     45.78 o 
   1   5  13      181.19      150.03     20.83 o 
   2   5  13     1525.40     1523.75     69.26 o 
   3   5  13      165.22      184.34     19.07 o 
   4   5  13      981.06      980.04     81.55 o 
   5   5  13     1366.37     1310.39     68.30 o 
   6   5  13      212.04      202.45     43.05 o 
   7   5  13      334.28      372.86     61.29 o 
  -4   6  13        5.76       35.74     34.59 o 
  -3   6  13     2165.03     2274.49    168.17 o 
  -2   6  13      420.87      423.27     66.64 o 
  -1   6  13     2859.26     3048.26    187.56 o 
   0   6  13     3983.63     3994.33    214.66 o 
   1   6  13      539.18      527.51     71.51 o 
   2   6  13      391.00      380.50     33.58 o 
   3   6  13      425.45      415.19     45.54 o 
   4   6  13        1.59       -1.46      9.71 o 
   5   6  13     1015.76      998.75     88.68 o 
   6   6  13       11.28        3.38      8.82 o 
   7   6  13     1247.07     1198.22    116.08 o 
  -3   7  13       19.24        2.97     17.00 o 
  -2   7  13      107.05       93.72     35.45 o 
  -1   7  13      202.62      160.39     41.56 o 
   0   7  13     4079.90     4120.23    225.56 o 
   1   7  13     1020.22     1021.53    103.34 o 
   2   7  13     2984.19     3162.93    191.42 o 
   3   7  13     1270.54     1336.82    118.90 o 
   4   7  13       62.51       76.69     20.41 o 
   5   7  13      158.08      162.83     27.80 o 
   6   7  13        1.45        4.39     12.49 o 
  -2   8  13      138.83      119.46     36.77 o 
  -1   8  13      693.36      822.24     97.78 o 
   0   8  13       85.68       96.79     31.83 o 
   1   8  13      723.26      862.89     97.92 o 
   2   8  13      113.02       68.49     31.72 o 
   3   8  13     3841.33     4292.55    233.65 o 
   4   8  13      244.23      269.56     45.82 o 
   5   8  13        6.76       11.94     12.26 o 
   6   8  13       92.81       85.35     36.29 o 
  -2   9  13     1105.52     1096.67    119.01 o 
  -1   9  13       71.17       39.94     26.52 o 
   0   9  13      862.76      944.20    105.46 o 
   1   9  13       56.78       35.97     15.24 o 
   2   9  13      548.92      668.65     85.77 o 
   3   9  13      330.22      362.34     45.89 o 
   4   9  13      503.56      478.88     53.14 o 
   5   9  13      178.40      142.94     29.92 o 
   0  10  13       13.13       31.62     21.84 o 
   1  10  13      211.50      167.45     46.99 o 
   2  10  13      410.15      441.63     73.96 o 
   3  10  13      445.65      463.22     54.68 o 
  -2  -8  14      131.24      116.99     38.57 o 
  -1  -8  14      210.24      190.45     38.56 o 
   0  -8  14        8.00       20.41     13.79 o 
   1  -8  14      194.67      202.78     53.23 o 
   2  -8  14       48.53       50.77     30.53 o 
  -3  -7  14       31.43       57.41     33.49 o 
  -2  -7  14     1783.85     1806.78    138.02 o 
  -1  -7  14       50.38       37.10     24.69 o 
   0  -7  14       23.00       19.28     11.29 o 
   1  -7  14       36.83       57.93     29.72 o 
   2  -7  14      635.87      665.58     87.21 o 
   3  -7  14       42.10       49.40     25.80 o 
   4  -7  14       14.14       25.20     23.65 o 
  -4  -6  14       40.54       17.35     15.37 o 
  -3  -6  14      412.97      381.15     63.23 o 
  -2  -6  14       41.18       30.25     22.92 o 
  -1  -6  14      130.94      180.86     37.69 o 
   0  -6  14        0.99       -0.87     11.86 o 
   1  -6  14      237.96      243.13     23.05 o 
   2  -6  14      120.42      131.14     38.51 o 
   3  -6  14      186.29      183.76     44.14 o 
   4  -6  14        8.62       25.80     17.30 o 
   5  -6  14      932.84      929.14    106.46 o 
  -4  -5  14       55.86       44.49     23.24 o 
  -3  -5  14      462.04      468.17     68.87 o 
  -2  -5  14     1125.27     1194.79    102.33 o 
  -1  -5  14       64.32       48.35     15.98 o 
   0  -5  14      584.11      547.11     34.97 o 
   1  -5  14       87.55       97.00     13.96 o 
   2  -5  14      899.55      916.43     48.73 o 
   3  -5  14      325.69      273.34     52.86 o 
   4  -5  14        3.22       14.71     18.71 o 
   5  -5  14      265.67      269.27     57.19 o 
  -5  -4  14       10.44       24.37     25.69 o 
  -4  -4  14       17.23        7.40     18.26 o 
  -3  -4  14       71.54       66.97     16.30 o 
  -2  -4  14     3373.06     3398.98    119.18 o 
  -1  -4  14      494.48      538.54     41.73 o 
   0  -4  14      809.55      850.39     37.00 o 
   1  -4  14      972.92      999.86     39.34 o 
   2  -4  14       16.68       28.53      8.37 o 
   3  -4  14      143.04      118.01     32.70 o 
   4  -4  14       61.28       63.80     22.56 o 
   5  -4  14       32.27        3.14     18.35 o 
   6  -4  14      691.62      687.14     91.60 o 
  -5  -3  14       33.96       31.57     26.08 o 
  -4  -3  14     1192.79     1120.52     70.63 o 
  -3  -3  14      906.83      912.49     60.09 o 
  -2  -3  14       42.90       22.24     23.33 o 
  -1  -3  14      884.68      863.29     43.81 o 
   0  -3  14      660.81      688.25     32.08 o 
   1  -3  14     4468.14     4557.63    148.66 o 
   2  -3  14      866.11      805.91     76.76 o 
   3  -3  14       75.20       68.72     19.51 o 
   4  -3  14     1529.22     1504.01    118.76 o 
   5  -3  14       89.84      105.20     33.35 o 
   6  -3  14       63.66       67.91     30.46 o 
  -5  -2  14       44.21       37.68     14.91 o 
  -4  -2  14      258.35      305.86     37.10 o 
  -3  -2  14      739.85      712.58     53.87 o 
  -2  -2  14        3.42       26.16     11.89 o 
  -1  -2  14      695.19      700.87     48.74 o 
   0  -2  14      108.13      120.69     13.13 o 
   1  -2  14      766.09      726.78     42.60 o 
   2  -2  14     3482.01     3280.21    181.02 o 
   3  -2  14      511.64      451.82     56.26 o 
   4  -2  14     2769.63     2776.42    160.67 o 
   5  -2  14       64.19       66.55     25.28 o 
   6  -2  14        8.48       -0.69     15.65 o 
   7  -2  14      215.97      193.91     46.36 o 
  -5  -1  14      257.94      269.33     44.90 o 
  -4  -1  14      707.72      647.24     55.71 o 
  -3  -1  14     3413.29     3428.66    130.11 o 
  -2  -1  14      167.75      161.28     41.24 o 
  -1  -1  14     3153.47     3162.60    120.72 o 
   0  -1  14      298.79      264.15     27.85 o 
   1  -1  14      628.37      651.03     46.22 o 
   2  -1  14     1391.56     1362.78     53.29 o 
   3  -1  14      426.27      375.16     48.98 o 
   4  -1  14     1394.11     1311.05    103.22 o 
   5  -1  14     2528.98     2474.34    156.08 o 
   6  -1  14        6.24        2.98     19.54 o 
   7  -1  14      120.55      177.17     47.22 o 
  -5   0  14      309.67      334.11     61.45 o 
  -4   0  14        1.85       -3.52     13.46 o 
  -3   0  14     4085.60     3954.17    114.56 o 
  -2   0  14     2733.08     2679.26     66.73 o 
  -1   0  14      281.21      323.05     27.21 o 
   0   0  14      630.11      637.15     32.76 o 
   1   0  14      178.25      175.79     21.98 o 
   2   0  14      495.42      455.44     29.75 o 
   3   0  14      200.26      172.26     32.62 o 
   4   0  14      163.71      175.82     36.03 o 
   5   0  14     2089.79     2105.48    138.20 o 
   6   0  14      490.42      421.89     62.43 o 
   7   0  14     1030.47     1068.77    110.03 o 
  -5   1  14      267.42      234.06     50.22 o 
  -4   1  14       87.78       63.41     27.40 o 
  -3   1  14        2.47      -21.32     24.41 o 
  -2   1  14     1797.00     1689.99     40.78 o 
  -1   1  14      217.99      220.79     28.04 o 
   0   1  14     8598.66     8473.73    257.84 o 
   1   1  14     1231.51     1187.52     58.90 o 
   2   1  14      130.11       89.24     15.30 o 
   3   1  14     3351.66     3243.28     78.43 o 
   4   1  14      278.73      272.07     42.86 o 
   5   1  14       18.36        1.21     12.86 o 
   6   1  14      595.21      595.85     74.76 o 
   7   1  14       18.99       -0.69     19.29 o 
  -5   2  14      173.61      112.11     36.93 o 
  -4   2  14      255.73      241.31     52.22 o 
  -3   2  14      951.89      929.37     97.22 o 
  -2   2  14      477.93      501.58     68.49 o 
  -1   2  14      274.64      285.07     50.54 o 
   0   2  14      310.21      307.11     19.13 o 
   1   2  14     4466.54     4331.73    137.18 o 
   2   2  14     1372.15     1326.87     50.22 o 
   3   2  14      599.93      583.06     46.40 o 
   4   2  14       40.38       44.25      6.83 o 
   5   2  14       81.21       46.76     18.82 o 
   6   2  14      190.82      174.92     39.12 o 
   7   2  14      391.19      344.76     62.18 o 
  -5   3  14      138.62      108.45     37.96 o 
  -4   3  14     2244.55     2403.62    171.27 o 
  -3   3  14       23.86      -11.97     23.51 o 
  -2   3  14      126.99       65.21     25.35 o 
  -1   3  14       18.05       17.63     13.66 o 
   0   3  14     1395.47     1551.22    123.24 o 
   1   3  14      190.19      202.37     17.11 o 
   2   3  14       65.68       28.26     22.19 o 
   3   3  14      424.67      393.89     25.62 o 
   4   3  14     6397.11     6062.13    278.96 o 
   5   3  14      266.89      274.18     45.86 o 
   6   3  14        8.37        3.54     14.13 o 
   7   3  14       12.12        4.12     19.85 o 
  -4   4  14      410.07      506.52     78.74 o 
  -3   4  14     1022.29      930.41    102.78 o 
  -2   4  14      149.02      141.26     39.09 o 
  -1   4  14      482.75      576.85     76.37 o 
   0   4  14      563.86      592.72     76.09 o 
   1   4  14      176.57      125.64     34.83 o 
   2   4  14        6.56        0.95      3.11 o 
   3   4  14     1523.62     1546.29     58.84 o 
   4   4  14      609.24      592.36     58.64 o 
   5   4  14      551.37      510.81     38.04 o 
   6   4  14     1230.91     1164.97    103.74 o 
   7   4  14      683.79      728.08     87.66 o 
  -4   5  14      406.09      445.41     74.87 o 
  -3   5  14      370.37      404.19     68.23 o 
  -2   5  14      238.18      291.82     58.13 o 
  -1   5  14     2417.85     2294.17    160.32 o 
   0   5  14      486.30      525.95     73.70 o 
   1   5  14      409.15      309.71     55.80 o 
   2   5  14      243.87      227.20     25.45 o 
   3   5  14      754.33      790.84     62.44 o 
   4   5  14      667.66      593.41     73.38 o 
   5   5  14       82.49       84.29     17.89 o 
   6   5  14      547.89      592.23     71.89 o 
   7   5  14      338.94      351.72     63.03 o 
  -3   6  14      228.86      349.53     67.99 o 
  -2   6  14      215.33      297.32     58.61 o 
  -1   6  14      279.65      231.79     51.43 o 
   0   6  14      559.08      579.19     78.40 o 
   1   6  14       32.55       65.59     32.89 o 
   2   6  14      457.54      435.09     66.97 o 
   3   6  14      273.65      344.72     60.84 o 
   4   6  14     1984.37     1986.97    185.89 o 
   5   6  14        2.13       -3.34      8.73 o 
   6   6  14      837.36      818.38     88.63 o 
  -3   7  14      781.32      730.70     95.89 o 
  -2   7  14      684.73      714.08     95.31 o 
  -1   7  14     3685.07     4062.81    233.32 o 
   0   7  14       49.16       64.07     27.91 o 
   1   7  14      100.56      109.51     35.58 o 
   2   7  14        7.25      -23.37     15.58 o 
   3   7  14     3713.75     3592.16    211.22 o 
   4   7  14      163.80      174.07     46.04 o 
   5   7  14      173.13      185.50     31.27 o 
  -2   8  14      788.14      823.42    102.95 o 
  -1   8  14      672.20      696.64     92.73 o 
   0   8  14     2110.58     2103.48    161.81 o 
   1   8  14      486.63      501.99     77.29 o 
   2   8  14     1437.96     1443.70    132.17 o 
   3   8  14      112.79      107.79     35.71 o 
   4   8  14       47.38       52.22     28.21 o 
   5   8  14       10.13       15.77     12.21 o 
  -1   9  14       43.92       52.66     30.49 o 
   0   9  14      485.09      550.90     84.24 o 
   1   9  14      191.89      162.26     44.90 o 
   2   9  14     1584.55     1703.24    149.11 o 
   3   9  14     2037.72     2021.38    113.47 o 
   4   9  14        0.73        4.26     10.92 o 
   1  10  14      337.92      352.74     68.07 o 
   2  10  14       14.81        9.88     28.74 o 
  -1  -8  15      123.70      164.84     40.45 o 
   0  -8  15      468.83      551.06     82.76 o 
   1  -8  15      346.27      376.31     70.09 o 
  -2  -7  15      126.00       88.55     35.17 o 
  -1  -7  15        2.90       20.55     21.85 o 
   0  -7  15      158.73      187.24     29.62 o 
   1  -7  15       79.03       84.30     33.32 o 
   2  -7  15      824.06      880.99    102.72 o 
   3  -7  15      478.43      546.57     80.64 o 
  -3  -6  15      967.89      946.23    101.91 o 
  -2  -6  15      754.41      865.12     92.02 o 
  -1  -6  15        1.19       -7.93     18.18 o 
   0  -6  15     1575.00     1511.73     82.26 o 
   1  -6  15       77.88       18.62     17.68 o 
   2  -6  15        4.94       60.24     28.19 o 
   3  -6  15      629.58      527.48     75.60 o 
   4  -6  15      170.95      161.51     43.64 o 
  -4  -5  15       20.06       14.94     14.83 o 
  -3  -5  15       42.72      -22.31     25.76 o 
  -2  -5  15     1927.47     1859.30    134.60 o 
  -1  -5  15      868.58      921.46     55.81 o 
   0  -5  15      336.52      366.05     38.58 o 
   1  -5  15      410.56      466.98     31.81 o 
   2  -5  15      149.60      105.07     34.88 o 
   3  -5  15      129.01      115.00     37.02 o 
   4  -5  15        4.27      -18.67     22.97 o 
   5  -5  15        0.16       35.58     27.11 o 
  -4  -4  15      516.67      534.37     78.03 o 
  -3  -4  15      302.59      273.07     53.97 o 
  -2  -4  15       10.88       11.34     12.28 o 
  -1  -4  15      973.89     1029.87     50.61 o 
   0  -4  15      109.46      119.85     16.90 o 
   1  -4  15     3612.93     3723.75     99.67 o 
   2  -4  15       54.92       70.77     28.44 o 
   3  -4  15        4.93       14.72     11.97 o 
   4  -4  15       95.43      133.19     38.57 o 
   5  -4  15      702.42      661.73     86.33 o 
  -4  -3  15       10.36       59.30     26.74 o 
  -3  -3  15      114.56      129.03     40.09 o 
  -2  -3  15      269.86      320.46     35.19 o 
  -1  -3  15       22.60       25.66      8.41 o 
   0  -3  15      757.17      760.75     41.18 o 
   1  -3  15      606.88      615.60     35.14 o 
   2  -3  15     1438.30     1350.18    104.45 o 
   3  -3  15      368.71      341.23     53.66 o 
   4  -3  15     1607.13     1736.17    129.71 o 
   5  -3  15       47.30       49.44     29.62 o 
   6  -3  15       18.41       95.06     39.21 o 
  -5  -2  15       34.87       57.26     16.97 o 
  -4  -2  15     1017.03      937.17     67.20 o 
  -3  -2  15      533.21      562.50     49.68 o 
  -2  -2  15      804.28      838.10     44.40 o 
  -1  -2  15      152.33      164.95     18.99 o 
   0  -2  15       48.21       45.21      8.95 o 
   1  -2  15     1452.46     1391.26     63.71 o 
   2  -2  15      172.69      187.44     35.60 o 
   3  -2  15       17.05       38.80     17.82 o 
   4  -2  15      352.27      438.71     61.49 o 
   5  -2  15      862.50      761.01     87.50 o 
   6  -2  15      193.74      167.38     46.76 o 
  -5  -1  15       13.57        0.34     16.71 o 
  -4  -1  15      359.35      353.09     41.96 o 
  -3  -1  15      710.07      710.04     56.33 o 
  -2  -1  15     1155.00     1086.01     65.63 o 
  -1  -1  15      369.47      356.56     54.73 o 
   0  -1  15      301.17      290.06     30.98 o 
   1  -1  15     4029.19     4041.21    100.30 o 
   2  -1  15      124.29      126.49     15.52 o 
   3  -1  15      527.33      530.96     59.82 o 
   4  -1  15     1008.80     1035.81     92.35 o 
   5  -1  15      483.53      492.46     67.02 o 
   6  -1  15        4.85       -6.45     12.53 o 
   7  -1  15      227.95      242.73     54.02 o 
  -5   0  15      141.40      174.48     42.74 o 
  -4   0  15     2461.27     2451.89    164.15 o 
  -3   0  15       81.41       85.25     32.66 o 
  -2   0  15       19.34       12.91      6.48 o 
  -1   0  15      289.13      260.24     24.44 o 
   0   0  15     3829.45     3612.69    206.79 o 
   1   0  15        2.16        7.38      7.12 o 
   2   0  15     1196.26     1182.93     45.79 o 
   3   0  15        1.47        0.32      9.84 o 
   4   0  15     2063.05     2049.32    130.32 o 
   5   0  15      500.04      473.91     62.54 o 
   6   0  15       40.13       56.91     28.44 o 
   7   0  15      161.14      157.76     41.99 o 
  -5   1  15       12.92        8.49     18.92 o 
  -4   1  15      304.79      310.35     57.29 o 
  -3   1  15     2453.40     2583.49    167.25 o 
  -2   1  15      772.30      748.60     84.00 o 
  -1   1  15     1235.06     1191.94     47.19 o 
   0   1  15      580.13      569.61     30.28 o 
   1   1  15     1276.79     1267.07     61.49 o 
   2   1  15       58.00       37.83      9.73 o 
   3   1  15       91.13       97.85     23.17 o 
   4   1  15     1075.00     1049.50     87.16 o 
   5   1  15     1924.41     1970.70    132.93 o 
   6   1  15        2.93        4.19     14.68 o 
   7   1  15     1031.81     1193.65    116.73 o 
  -5   2  15        8.49       12.80     14.53 o 
  -4   2  15      448.15      433.79     70.82 o 
  -3   2  15     1292.44     1178.76    113.81 o 
  -2   2  15      997.77     1033.59    102.02 o 
  -1   2  15     1189.63     1147.81    105.48 o 
   0   2  15     7177.40     7460.50    273.22 o 
   1   2  15       15.86       16.49      8.17 o 
   2   2  15     1762.61     1740.88    196.85 o 
   3   2  15        4.66        4.94      4.38 o 
   4   2  15     2038.14     1862.96     77.48 o 
   5   2  15      568.33      571.40     68.78 o 
   6   2  15       24.89       19.60     16.38 o 
   7   2  15      406.60      410.22     66.47 o 
  -4   3  15        9.76       40.88     22.82 o 
  -3   3  15       55.24       21.38     17.37 o 
  -2   3  15      225.76      237.68     50.49 o 
  -1   3  15       22.17       46.13     27.30 o 
   0   3  15     3867.48     4340.65    224.49 o 
   1   3  15     2396.53     2428.22     69.37 o 
   2   3  15     1678.10     1549.68     57.44 o 
   3   3  15     3286.16     3232.75     83.61 o 
   4   3  15       46.03       41.73     10.73 o 
   5   3  15       10.70       19.58     14.66 o 
   6   3  15       31.02       29.38     18.86 o 
   7   3  15       74.18       49.51     26.95 o 
  -4   4  15      355.24      483.54     80.68 o 
  -3   4  15       55.98       33.23     27.24 o 
  -2   4  15     1159.10     1136.68    114.12 o 
  -1   4  15      270.88      310.55     57.29 o 
   0   4  15      161.53      147.51     39.02 o 
   1   4  15     2016.70     2250.00    155.79 o 
   2   4  15       36.17       21.20     23.68 o 
   3   4  15     3994.37     4029.35     90.40 o 
   4   4  15     1890.40     1818.14    134.14 o 
   5   4  15       77.82      101.96     29.75 o 
   6   4  15     1310.58     1319.56    112.49 o 
   7   4  15      445.77      372.46     62.73 o 
  -3   5  15      703.75      700.42     93.90 o 
  -2   5  15      644.72      695.34     90.53 o 
  -1   5  15     1060.86     1067.98    109.95 o 
   0   5  15      342.65      381.88     62.02 o 
   1   5  15      225.03      270.63     54.67 o 
   2   5  15      168.65      146.14     41.26 o 
   3   5  15      213.44      239.17     37.87 o 
   4   5  15     1817.68     1800.34     77.44 o 
   5   5  15       36.44       51.52     23.04 o 
   6   5  15     1103.56     1126.49    103.42 o 
  -3   6  15      370.14      395.23     72.43 o 
  -2   6  15      468.82      473.83     75.87 o 
  -1   6  15     2896.87     3209.19    202.78 o 
   0   6  15       11.76        7.54     18.31 o 
   1   6  15      774.09      877.89    100.11 o 
   2   6  15      969.05     1043.79    107.83 o 
   3   6  15      665.44      790.15     94.12 o 
   4   6  15      194.90      239.67     33.97 o 
   5   6  15       47.00       59.14     13.74 o 
   6   6  15       97.48      129.69     37.06 o 
  -2   7  15       18.71       -1.84     22.61 o 
  -1   7  15      673.18      935.13    109.23 o 
   0   7  15     2120.55     2191.54    167.11 o 
   1   7  15      175.69      205.83     51.67 o 
   2   7  15      960.55      964.88    106.70 o 
   3   7  15      154.91      219.83     52.42 o 
   4   7  15       17.90        6.07     10.45 o 
   5   7  15       43.70        8.89     22.26 o 
  -1   8  15      245.20      249.45     57.30 o 
   0   8  15      473.01      486.32     79.17 o 
   1   8  15       77.70       79.81     35.43 o 
   2   8  15      988.31     1183.47    124.35 o 
   3   8  15      679.40      784.30     97.94 o 
   4   8  15       51.15       29.57     14.11 o 
   5   8  15      505.53      445.76     50.36 o 
   0   9  15        0.04       -5.31     19.14 o 
   1   9  15       45.50       98.90     38.81 o 
   2   9  15      149.85      190.16     52.69 o 
   3   9  15      566.61      567.58     60.36 o 
  -1  -7  16      259.44      273.20     39.32 o 
   0  -7  16       58.68       67.80     30.94 o 
   1  -7  16      651.32      679.07     91.16 o 
   2  -7  16      514.90      464.91     75.84 o 
  -2  -6  16      442.43      481.82     67.79 o 
  -1  -6  16        7.85       22.56     14.26 o 
   0  -6  16       61.00        5.09     17.39 o 
   1  -6  16       15.26       -4.14     18.76 o 
   2  -6  16     1438.03     1334.78    122.89 o 
   3  -6  16       58.92       30.75     24.99 o 
   4  -6  16      447.76      463.14     75.32 o 
  -3  -5  16     2578.10     2585.37    174.28 o 
  -2  -5  16       38.33       39.03     20.15 o 
  -1  -5  16       42.83       24.97     11.09 o 
   0  -5  16      129.78      154.23     20.12 o 
   1  -5  16      321.62      303.13     35.10 o 
   2  -5  16      387.22      441.71     66.07 o 
   3  -5  16      165.83      149.05     41.54 o 
   4  -5  16      297.71      317.36     59.10 o 
  -4  -4  16       13.59       32.07     26.96 o 
  -3  -4  16      601.90      581.57     77.36 o 
  -2  -4  16     2340.15     2315.42    109.89 o 
  -1  -4  16      804.80      759.81     44.29 o 
   0  -4  16     1862.40     1942.08     72.25 o 
   1  -4  16       92.57       65.73     12.35 o 
   2  -4  16       13.65       -0.45     17.01 o 
   3  -4  16      220.39      300.40     54.84 o 
   4  -4  16        6.08      -10.56     19.34 o 
   5  -4  16      835.54      791.66     95.56 o 
  -4  -3  16        1.05      -22.52     15.02 o 
  -3  -3  16      105.72       92.00     21.35 o 
  -2  -3  16     1457.00     1425.61     62.56 o 
  -1  -3  16      135.74      150.39     19.51 o 
   0  -3  16     2892.21     3014.44     90.71 o 
   1  -3  16     4028.17     4000.66    250.65 o 
   2  -3  16       74.50       77.04     25.24 o 
   3  -3  16     1279.04     1361.03    111.30 o 
   4  -3  16      116.05      117.14     36.34 o 
   5  -3  16      211.23      175.49     44.77 o 
   6  -3  16      190.88      176.29     47.55 o 
  -4  -2  16     1279.63     1277.65    102.35 o 
  -3  -2  16      316.84      285.79     36.38 o 
  -2  -2  16       22.43       17.11      7.89 o 
  -1  -2  16       12.39        1.59      6.60 o 
   0  -2  16      215.01      198.76     26.80 o 
   1  -2  16     1716.38     1744.09     82.62 o 
   2  -2  16      782.86      772.03     61.29 o 
   3  -2  16     1351.00     1393.98    106.94 o 
   4  -2  16     1028.65      923.02     91.69 o 
   5  -2  16       61.60       59.01     29.89 o 
   6  -2  16      219.25      234.51     51.26 o 
  -4  -1  16     1456.49     1398.80     87.34 o 
  -3  -1  16      272.35      318.62     39.51 o 
  -2  -1  16       21.65        8.82     20.72 o 
  -1  -1  16     1134.90     1090.92     99.87 o 
   0  -1  16        4.37       -4.49     19.55 o 
   1  -1  16     1314.10     1287.63     52.22 o 
   2  -1  16      807.08      803.80     54.55 o 
   3  -1  16       20.73       12.23     11.12 o 
   4  -1  16     3430.04     3340.90    179.72 o 
   5  -1  16      356.32      327.65     56.86 o 
   6  -1  16       69.90       51.17     25.23 o 
  -4   0  16      426.44      479.97     71.08 o 
  -3   0  16     2637.73     2610.90    170.55 o 
  -2   0  16      169.52      121.73     36.42 o 
  -1   0  16     2179.58     2258.87     81.91 o 
   0   0  16       43.68        5.34     12.94 o 
   1   0  16      792.87      710.47     47.82 o 
   2   0  16      249.19      262.80     29.93 o 
   3   0  16      166.56      222.05     40.03 o 
   4   0  16      279.90      304.41     48.98 o 
   5   0  16      645.21      693.57     78.83 o 
   6   0  16      118.84      138.05     40.70 o 
   7   0  16      610.98      676.35     90.50 o 
  -4   1  16     1219.23     1227.58    119.55 o 
  -3   1  16      753.56      680.47     84.61 o 
  -2   1  16       30.48       17.83     14.45 o 
  -1   1  16      704.80      698.81     83.45 o 
   0   1  16     2442.42     2446.48     84.63 o 
   1   1  16       64.81       73.14     17.00 o 
   2   1  16      440.39      492.26     40.15 o 
   3   1  16        8.41        8.40     10.92 o 
   4   1  16       89.17       62.59     17.15 o 
   5   1  16      985.67      998.25     94.49 o 
   6   1  16        4.55       -0.51     14.91 o 
   7   1  16      162.27      156.81     43.93 o 
  -4   2  16      239.85      278.06     59.29 o 
  -3   2  16      346.79      361.49     64.84 o 
  -2   2  16        3.08       -3.27     17.03 o 
  -1   2  16      341.86      351.51     60.33 o 
   0   2  16     1191.25     1221.53     47.89 o 
   1   2  16      396.99      393.64     36.74 o 
   2   2  16      228.58      213.40     31.32 o 
   3   2  16      845.52      822.37     69.76 o 
   4   2  16      841.88      837.17     77.44 o 
   5   2  16      187.05      166.82     37.12 o 
   6   2  16       73.51       79.98     30.50 o 
   7   2  16      154.13      183.27     46.18 o 
  -4   3  16       64.67       46.91     26.31 o 
  -3   3  16      273.53      322.17     62.83 o 
  -2   3  16      290.28      313.15     59.38 o 
  -1   3  16     1375.94     1567.37    132.58 o 
   0   3  16       15.01       36.73     21.59 o 
   1   3  16      319.96      315.29     26.02 o 
   2   3  16      355.58      337.05     58.37 o 
   3   3  16     1592.78     1562.02     77.49 o 
   4   3  16      101.77      102.18     26.11 o 
   5   3  16       77.14      101.67     28.67 o 
   6   3  16      141.11      101.05     31.96 o 
   7   3  16      768.68      762.70     92.13 o 
  -3   4  16      170.38      183.08     51.57 o 
  -2   4  16       23.51       20.95     17.61 o 
  -1   4  16       83.95       71.95     27.93 o 
   0   4  16     2837.17     3052.70    193.39 o 
   1   4  16      232.20      203.41     44.61 o 
   2   4  16      628.90      128.43    345.49 o 
   3   4  16       23.54       22.42     23.71 o 
   4   4  16      320.72      295.20     26.15 o 
   5   4  16       24.35       16.40     14.53 o 
   6   4  16      289.01      231.02     47.63 o 
  -3   5  16       21.97       27.21     27.67 o 
  -2   5  16       61.30       81.36     29.95 o 
  -1   5  16      362.03      432.52     71.72 o 
   0   5  16      982.45     1127.46    115.39 o 
   1   5  16       44.66       33.19     17.68 o 
   2   5  16      288.29      246.47     54.14 o 
   3   5  16     1948.95     2039.35     91.12 o 
   4   5  16      204.59      212.05     23.61 o 
   5   5  16      209.86      165.72     38.44 o 
   6   5  16       79.63       33.10     19.83 o 
  -2   6  16     1067.61     1098.34    121.38 o 
  -1   6  16      227.02      223.58     50.92 o 
   0   6  16        1.39       16.69     15.98 o 
   1   6  16      288.44      336.63     64.50 o 
   2   6  16       33.73       27.09     25.98 o 
   3   6  16     1982.21     2234.14    167.93 o 
   4   6  16     2081.71     1858.71    179.53 o 
   5   6  16      501.31      538.54     52.02 o 
   6   6  16      414.55      409.38     62.01 o 
  -1   7  16     1814.89     2000.52    164.62 o 
   0   7  16        8.34       30.27     35.01 o 
   1   7  16      239.58      252.50     56.64 o 
   2   7  16      150.90      113.29     39.20 o 
   3   7  16        0.16       -9.69     22.11 o 
   4   7  16      420.84      446.73     59.08 o 
   5   7  16       88.45      100.95     42.21 o 
   0   8  16      174.11      215.30     55.96 o 
   1   8  16     1380.52     1587.34    147.49 o 
   2   8  16      543.52      537.42     85.36 o 
   3   8  16      214.93      320.66     64.09 o 
   4   8  16      161.04      176.03     31.94 o 
  -1  -6  17        5.20       21.75     19.23 o 
   0  -6  17       11.59       31.53     19.49 o 
   1  -6  17       91.68       69.36     29.70 o 
   2  -6  17      412.82      394.27     67.72 o 
   3  -6  17      315.04      344.13     64.90 o 
  -2  -5  17      711.13      640.15     56.48 o 
  -1  -5  17        7.59       16.25     11.16 o 
   0  -5  17      437.67      456.47     66.50 o 
   1  -5  17      108.39      104.46     22.19 o 
   2  -5  17       91.82       69.08     19.37 o 
   3  -5  17       26.25       43.94     17.32 o 
   4  -5  17      130.56      106.07     37.07 o 
  -3  -4  17       62.40       42.88     18.68 o 
  -2  -4  17      407.87      380.96     41.27 o 
  -1  -4  17        1.28        6.10      9.03 o 
   0  -4  17     1008.62     1010.82     51.39 o 
   1  -4  17      447.30      500.88     46.34 o 
   2  -4  17      183.38      151.05     48.81 o 
   3  -4  17       13.09       19.11     19.82 o 
   4  -4  17      254.10      311.92     58.42 o 
   5  -4  17      100.11       69.21     33.49 o 
  -3  -3  17     1032.20      902.47     98.43 o 
  -2  -3  17      137.59      121.14     18.64 o 
  -1  -3  17       87.72       70.92     15.45 o 
   0  -3  17      218.76      212.34     23.03 o 
   1  -3  17      762.10      779.51     56.81 o 
   2  -3  17      109.21       87.62     19.95 o 
   3  -3  17      139.71      193.97     44.84 o 
   4  -3  17       22.42      -10.13     18.56 o 
   5  -3  17      878.98      937.51    102.28 o 
  -4  -2  17      470.28      460.08     48.71 o 
  -3  -2  17      154.10      145.56     27.08 o 
  -2  -2  17      337.29      377.99     41.66 o 
  -1  -2  17      245.13      289.30     32.11 o 
   0  -2  17     2620.07     2596.19    104.80 o 
   1  -2  17        8.91       18.61     11.68 o 
   2  -2  17       20.60       -1.99      9.95 o 
   3  -2  17      194.29      145.25     35.67 o 
   4  -2  17      748.63      747.28     83.56 o 
   5  -2  17       28.89       31.16     24.42 o 
   6  -2  17       27.44       19.12     20.59 o 
  -4  -1  17        4.64        0.97     15.82 o 
  -3  -1  17       89.93      164.64     41.43 o 
  -2  -1  17      460.12      445.78     66.98 o 
  -1  -1  17       37.50       10.91     15.94 o 
   0  -1  17      301.71      313.42     32.34 o 
   1  -1  17     1618.61     1522.62     76.31 o 
   2  -1  17      246.15      233.75     30.08 o 
   3  -1  17     1388.71     1396.65    106.55 o 
   4  -1  17        4.31       33.66     22.95 o 
   5  -1  17      105.33       85.65     30.06 o 
   6  -1  17       38.89       60.73     29.58 o 
  -4   0  17      833.04      945.55    104.78 o 
  -3   0  17       70.60        8.10     17.70 o 
  -2   0  17      237.96      217.09     48.44 o 
  -1   0  17       52.08       49.33     28.96 o 
   0   0  17      131.73      148.73     38.75 o 
   1   0  17     2354.65     2332.40     94.17 o 
   2   0  17      305.15      298.77     32.75 o 
   3   0  17     1510.66     1381.12    101.05 o 
   4   0  17     1683.72     1717.85    121.82 o 
   5   0  17        2.98       12.01     13.52 o 
   6   0  17      513.14      504.98     72.43 o 
  -4   1  17     2540.09     2453.07    178.78 o 
  -3   1  17      851.69      769.70     94.27 o 
  -2   1  17      377.57      381.99     63.70 o 
  -1   1  17     1242.46     1262.14    116.65 o 
   0   1  17       53.75       68.82     25.55 o 
   1   1  17       82.59       61.18     26.89 o 
   2   1  17       79.13       73.08     43.12 o 
   3   1  17        0.95      -11.27     12.26 o 
   4   1  17     1716.48     1661.66    115.98 o 
   5   1  17      281.46      301.04     52.63 o 
   6   1  17      400.30      398.00     63.85 o 
  -4   2  17      164.68      166.44     48.03 o 
  -3   2  17      788.66      717.53     92.79 o 
  -2   2  17      425.73      412.73     69.30 o 
  -1   2  17     3673.07     3900.72    220.42 o 
   0   2  17      754.09      857.42     95.15 o 
   1   2  17       33.12       23.14      8.46 o 
   2   2  17     1087.62     1089.52    105.34 o 
   3   2  17      510.77      511.29     44.32 o 
   4   2  17      229.68      228.06     40.83 o 
   5   2  17      990.63      870.25     87.30 o 
   6   2  17      147.62      135.41     40.11 o 
  -3   3  17      685.86      844.32    101.36 o 
  -2   3  17        0.78       16.41     15.69 o 
  -1   3  17      184.16      232.77     54.90 o 
   0   3  17     2650.68     2920.89    188.96 o 
   1   3  17      279.51      249.52     51.25 o 
   2   3  17     1738.14     1869.16    145.03 o 
   3   3  17      220.99      192.50     27.00 o 
   4   3  17       28.89       23.58     16.93 o 
   5   3  17      153.77      138.89     35.57 o 
   6   3  17      161.28      189.62     42.59 o 
  -3   4  17       50.59       57.31     38.68 o 
  -2   4  17       13.20       22.83     14.18 o 
  -1   4  17        8.15        2.29     22.47 o 
   0   4  17     2129.22     2124.15    163.57 o 
   1   4  17      442.97      483.24     75.20 o 
   2   4  17      715.80      758.45     92.75 o 
   3   4  17     2197.51     2416.83    101.19 o 
   4   4  17       21.18        8.52     28.05 o 
   5   4  17      386.74      375.68     56.80 o 
   6   4  17       25.52       23.63     18.45 o 
  -2   5  17      339.97      297.20     60.96 o 
  -1   5  17      129.97      128.58     45.01 o 
   0   5  17       40.24       15.45     18.20 o 
   1   5  17      205.99      236.25     53.81 o 
   2   5  17      176.79      198.16     47.24 o 
   3   5  17      958.55      937.80    106.27 o 
   4   5  17      130.45      149.42     26.03 o 
   5   5  17       70.41       81.49     19.57 o 
  -1   6  17      237.75      345.05     69.58 o 
   0   6  17      493.39      590.26     87.05 o 
   1   6  17      130.95      197.10     51.19 o 
   2   6  17      519.65      680.00     91.80 o 
   3   6  17      228.82      264.27     55.87 o 
   4   6  17     1899.92     1928.04    161.14 o 
   5   6  17      138.46      163.24     39.62 o 
   0   7  17      147.27      124.82     38.45 o 
   1   7  17      166.56      225.18     53.11 o 
   2   7  17        5.61        0.34     19.68 o 
   3   7  17      995.48     1000.67    115.71 o 
  -1  -5  18      269.94      254.24     49.50 o 
   0  -5  18       67.31      109.74     33.75 o 
   1  -5  18        3.39       33.39     20.27 o 
   2  -5  18      944.97      715.85     87.72 o 
   3  -5  18      346.23      380.34     65.70 o 
  -2  -4  18       78.47       37.71     17.32 o 
  -1  -4  18      418.59      481.21     45.30 o 
   0  -4  18      593.05      599.42     77.95 o 
   1  -4  18      175.98      197.54     30.71 o 
   2  -4  18      152.22      164.53     28.50 o 
   3  -4  18        6.92      -30.09     26.52 o 
   4  -4  18       87.14      102.59     36.65 o 
  -2  -3  18     1127.38      987.51     98.40 o 
  -1  -3  18      825.09      811.07     50.27 o 
   0  -3  18     2148.77     2215.43    178.10 o 
   1  -3  18      204.31      199.59     30.54 o 
   2  -3  18      255.25      230.65     50.56 o 
   3  -3  18      125.39       81.58     29.12 o 
   4  -3  18      327.20      270.43     53.50 o 
   5  -3  18      144.35      134.48     40.75 o 
  -3  -2  18       54.70       42.32     17.75 o 
  -2  -2  18      332.85      372.40     60.96 o 
  -1  -2  18       95.46      100.76     31.57 o 
   0  -2  18     1112.87     1053.87     64.78 o 
   1  -2  18     1124.01     1121.91     68.54 o 
   2  -2  18        7.20        8.05     25.22 o 
   3  -2  18     1231.20     1064.65     96.68 o 
   4  -2  18        2.06      -16.77     21.28 o 
   5  -2  18       12.35       52.13     30.88 o 
  -3  -1  18      331.18      264.10     56.04 o 
  -2  -1  18      195.64      193.77     46.77 o 
  -1  -1  18       59.62      104.62     36.10 o 
   0  -1  18      218.11      257.86     30.09 o 
   1  -1  18     1049.90     1007.46     62.50 o 
   2  -1  18      791.96      680.17     71.26 o 
   3  -1  18     2177.34     2179.75    137.35 o 
   4  -1  18      661.44      686.47     78.60 o 
   5  -1  18        5.40       15.37     19.23 o 
  -3   0  18      481.47      432.55     69.85 o 
  -2   0  18        5.20       -7.81     23.67 o 
  -1   0  18       67.89       72.24     26.90 o 
   0   0  18      744.69      884.56     97.38 o 
   1   0  18        6.09       13.57      8.58 o 
   2   0  18       70.37       53.91     19.21 o 
   3   0  18      347.69      389.27     41.43 o 
   4   0  18     1441.81     1429.55    112.70 o 
   5   0  18       46.69       31.70     20.94 o 
   6   0  18      167.71      196.35     49.12 o 
  -3   1  18      320.64      311.39     62.18 o 
  -2   1  18       30.25       22.65     17.64 o 
  -1   1  18     1575.24     1608.75    137.37 o 
   0   1  18       39.59       72.47     32.72 o 
   1   1  18      306.40      314.03     56.19 o 
   2   1  18       11.33        2.51      9.55 o 
   3   1  18     1599.01     1513.25    127.65 o 
   4   1  18       16.38        4.31     12.57 o 
   5   1  18        1.24       20.58     16.65 o 
   6   1  18       63.81       13.89     23.52 o 
  -3   2  18        0.46      -34.75     30.44 o 
  -2   2  18      430.16      420.08     71.95 o 
  -1   2  18      131.97      204.96     49.89 o 
   0   2  18      834.88      917.35    101.74 o 
   1   2  18       18.91       24.70     19.02 o 
   2   2  18      145.74      118.90     31.26 o 
   3   2  18      259.76      285.92     34.10 o 
   4   2  18      615.38      703.14     73.40 o 
   5   2  18        0.95       19.15     17.32 o 
   6   2  18      717.50      718.24     85.28 o 
  -2   3  18      222.53      229.23     54.51 o 
  -1   3  18     1824.48     2108.17    164.32 o 
   0   3  18       58.79       69.21     25.16 o 
   1   3  18       21.89       49.71     34.80 o 
   2   3  18      122.65      137.70     41.82 o 
   3   3  18      661.07      670.75     52.40 o 
   4   3  18      781.38      816.91     61.88 o 
   5   3  18        7.64       -4.68     14.30 o 
  -2   4  18       56.97        9.93     26.01 o 
  -1   4  18     2237.51     2566.39    186.71 o 
   0   4  18      230.37      310.80     61.94 o 
   1   4  18      427.94      432.40     73.26 o 
   2   4  18     1409.73     1602.10    140.43 o 
   3   4  18      325.53      365.92     68.08 o 
   4   4  18        9.35       -9.11     11.78 o 
   5   4  18        2.37      -24.68     19.97 o 
  -1   5  18      103.60      152.45     46.64 o 
   0   5  18     1658.67     1841.12    156.77 o 
   1   5  18      347.98      403.69     74.27 o 
   2   5  18     2220.83     2244.76    172.53 o 
   3   5  18      896.61      997.47    113.50 o 
   4   5  18       35.27       56.55     33.31 o 
   0   6  18      340.86      395.78     70.68 o 
   1   6  18       48.45       67.61     34.45 o 
   2   6  18      590.00      609.27     90.57 o 
   3   6  18     1341.93     1469.21    141.82 o 
   0  -4  19      665.31      631.41     76.34 o 
   1  -4  19      117.55      119.84     25.73 o 
   2  -4  19       28.33       31.37     16.23 o 
   3  -4  19      205.90      226.38     33.78 o 
  -1  -3  19      836.44      874.40     93.13 o 
   0  -3  19       44.89       44.33     14.48 o 
   1  -3  19       43.84       34.48     15.48 o 
   2  -3  19        6.51        0.40     11.46 o 
   3  -3  19      122.29      123.43     27.76 o 
   4  -3  19      404.50      400.24     66.58 o 
  -2  -2  19      158.63      132.14     37.21 o 
  -1  -2  19      637.63      659.20     84.01 o 
   0  -2  19      986.00      910.97     99.86 o 
   1  -2  19      249.78      223.84     30.87 o 
   2  -2  19     1369.24     1408.19     81.93 o 
   3  -2  19        2.57      -16.90     17.09 o 
   4  -2  19        0.03       -1.03     14.00 o 
  -2  -1  19      387.87      332.70     57.40 o 
  -1  -1  19      176.80      236.46     48.75 o 
   0  -1  19     3078.30     3259.59    198.51 o 
   1  -1  19        9.26        5.16      7.59 o 
   2  -1  19       29.59       35.69     13.92 o 
   3  -1  19      113.46      102.58     38.13 o 
   4  -1  19       44.71       34.11     19.11 o 
   5  -1  19      181.45      178.28     43.83 o 
  -2   0  19       13.68        7.29     20.23 o 
  -1   0  19      125.93       85.46     34.31 o 
   0   0  19      703.88      696.52     89.85 o 
   1   0  19      791.39      772.43     92.28 o 
   2   0  19      982.33      985.32     64.40 o 
   3   0  19     2124.77     2080.74    101.56 o 
   4   0  19      104.12       73.80     27.45 o 
   5   0  19      114.69       98.13     34.32 o 
  -2   1  19     1289.63     1281.12    129.15 o 
  -1   1  19        1.43       13.83     15.20 o 
   0   1  19      216.70      170.49     46.95 o 
   1   1  19      767.13      870.13     99.89 o 
   2   1  19        2.85       24.30     23.08 o 
   3   1  19     1357.64     1377.65    100.15 o 
   4   1  19     1686.92     1655.25    119.85 o 
   5   1  19        1.84        7.52     18.15 o 
  -2   2  19      660.89      645.31     91.18 o 
  -1   2  19     2307.47     2646.50    185.51 o 
   0   2  19       19.12       37.88     27.68 o 
   1   2  19      253.63      185.77     45.78 o 
   2   2  19       84.34      110.58     38.78 o 
   3   2  19       15.73       32.79     29.01 o 
   4   2  19      693.12      738.90     59.95 o 
   5   2  19      156.81      170.21     40.94 o 
  -1   3  19     1295.91     1552.20    144.30 o 
   0   3  19      184.30      262.26     59.10 o 
   1   3  19      371.31      487.65     79.04 o 
   2   3  19      292.18      298.13     62.56 o 
   3   3  19      491.62      570.92     83.10 o 
   4   3  19        4.51       -6.73     23.04 o 
   5   3  19        8.01       -3.45     11.48 o 
  -1   4  19       76.28       68.02     31.14 o 
   0   4  19      875.17      833.72    105.78 o 
   1   4  19       14.64       22.12     35.11 o 
   2   4  19     2478.35     2833.52    197.00 o 
   3   4  19      391.84      435.36     73.73 o 
   1   5  19       69.33       98.71     42.93 o 
   2   5  19      247.20      291.18     60.64 o 
   1  -3  20       40.13       37.03     24.74 o 
   2  -3  20       76.43       80.34     20.88 o 
   0  -2  20     1434.46     1569.97    133.61 o 
   1  -2  20      146.81       70.93     30.30 o 
   2  -2  20      336.49      282.14     37.33 o 
   3  -2  20       80.19      103.92     25.49 o 
  -1  -1  20      278.01      308.38     61.52 o 
   0  -1  20      107.16      112.20     38.48 o 
   1  -1  20      164.98      147.01     44.85 o 
   2  -1  20        4.19       -7.08     19.08 o 
   3  -1  20      503.38      513.04     50.67 o 
  -1   0  20      892.29      990.49    110.18 o 
   0   0  20      930.01      994.68    109.86 o 
   1   0  20       12.04       12.31     16.51 o 
   2   0  20      449.64      563.31     83.07 o 
   3   0  20      700.80      662.19     89.28 o 
   4   0  20      407.75      405.25     45.50 o 
  -1   1  20      351.87      380.19     68.64 o 
   0   1  20      528.98      615.50     87.24 o 
   1   1  20      146.22      160.24     45.05 o 
   2   1  20      621.74      677.43     91.59 o 
   3   1  20      663.61      682.85     93.53 o 
   4   1  20        7.12       20.77     20.93 o 
  -1   2  20       51.08       -3.53     17.46 o 
   0   2  20       26.78        9.26     22.78 o 
   1   2  20       25.33      -16.99     29.41 o 
   2   2  20        8.42      -21.76     33.76 o 
   3   2  20     1887.95     2120.36    168.52 o 
   0   3  20       17.39       66.70     31.82 o 
   1   3  20     1274.75     1335.20    134.18 o 
   2   3  20       93.18       27.06     23.26 o 
   1   0  21      477.57      411.07     71.59 o 
   2   0  21      829.88      847.27    103.89 o 
   1   1  21        7.73       -8.42     26.49 o 
   2   1  21       92.65       74.04     36.24 o 
                                                 
